# Supplementary material for: Enhancing translational research in metastatic cancer through an open science environment: the UPTIDER experience
Source: NPJ Precis Oncol. 2025 Nov 6;9:341. doi: 10.1038/s41698-025-01110-5 (PMC12592526; doi:10.1038/s41698-025-01110-5)
Supplement: Supplementary file 2 — Supplementary Table S1 [file 41698_2025_1110_MOESM2_ESM.xlsx]

## Sheet: main
Instrument	Status	prefix	Comments	PatientInformation	CancerInformation	Autopsy	PostAutopsy
eligibility	designed/todesign/pendingbrainstorming	elcr	to check for patient eligibility and informed consent	x
subject_table	designed/todesign/pendingbrainstorming	st	patient clincial information linked to non-concomitant drugs for other non-oncogenic symptoms, family history, germ line status, pre-existing history of non-oncological disease, age, BMI, smoking history, etc	x
labresults_table	designed/todesign/pendingbrainstorming	lr	blood profile, lipid profile, viral profile from blood draws in the clinic	x
breast_lesions	designed/todesign/pendingbrainstorming	bl	information on the primary breast tumor		x
nonbreast_primary	designed/todesign/pendingbrainstorming	nbp	information on a non-primary breast tumor if it exists		x
cancer_metastasis	designed/todesign/pendingbrainstorming	cm	to record incidence of all cancer metastases		x
imaging	designed/todesign/pendingbrainstorming	it	to record incidence of all major imaging instances for disease progression		x
pathology	designed/todesign/pendingbrainstorming	p	to record histopathological characteristics of pre-mortem samples and liquid biopsies	x	x
cancer_therapy_table	designed/todesign/pendingbrainstorming	ct	to record all treatment regiments		x
lesion_list	designed/todesign/pendingbrainstorming	ll	lesion detection during disease progession		x
lesion_history	designed/todesign/pendingbrainstorming	lh	to track selected lesions of interest during disease progression		x
autopsy_table	designed/todesign/pendingbrainstorming	at	information on tissue donation proceedings and personnel contributions			x
temperature_table	designed/todesign/pendingbrainstorming	tt	information of patient body temperature over the course of tissue donation			x
visual_examination_sheet	designed/todesign/pendingbrainstorming	ves	information on gross body inspection prior to start of autopsy			x
sample_verification_audit	designed/todesign/pendingbrainstorming	svt	sample collection audit prior to processing and reporting			x	x
ctc_analysis	designed/todesign/pendingbrainstorming	ctc	results of the CTC analysis		x
sql_autopsyteam	designed/todesign/pendingbrainstorming	sql	SQL based query to populate personnel information			x
sql_treatmentlist	designed/todesign/pendingbrainstorming	sql	SQL based query to populate drug information		x
sql_organlist	designed/todesign/pendingbrainstorming	sql	SQL based query to populate organ codes in line with the ICD-O-3 classification		x

## Sheet: lab_results_table
field name	Haemoglobin	Bilirubin (total)	Fasting C-peptide	WBC count	Platelet count	WBC differentiation	CA15-3	Creatinine	Albumin	HbA1c	Phosphatase Alkaline	AST	ALT	Gamma-GT	Leptin	LDH	CRP	Cholesterol (total)	Triglycerides	HDL + calculated LDL cholesterol	Apolipoproteins A1+B	Lipoprotein Lp(a)	LDL cholesterol	Protein electrophoresis	TSH	Free T4	Fasting insulin	FSH	LH	SHBG	Oestradiol	Progesterone	Oestrone	Oestradiol (LC-MS/MS)	Testosterone (LC-MS/MS)	IGF-1	DHEAS	Androstenedione	17-hydroxyprogesterone
field label
field type
choices:

## Sheet: autopsy_table
field name	at_death_date	at_arrival_date	at_start_date	at_end_date	at_PMI	at_duration	at_frigde	at_frigde_time	at_MRI	at_sample_first	at_sample_last		at_weight	at_covid	at_team_coordinator	at_team_annotator1	at_team_annotator2	at_team_annotator3	at_team_annotator4	at_team_annotator5	at_team_processor1	at_team_processor2	at_team_processor3	at_team_processor4	at_team_processor5	at_team_obductors1	at_team_obductors2	at_team_obductors3	at_team_obductors4	at_team_obductors5	at_team_sterilisator	at_team_other	at_comments
field label	Date of death of the patient	Date of arrival in the morgue	Date of the start of the autopsy	Date of the end of the autopsy	Post-mortem interval	Duration of the autopsy	Was the body placed in the frigde	How much time did the body spend in the frigde	Was an MRI performed before starting the autopsy?	Time of first sample	Time of last sample		the patients weight at arrival	Patient Covid19-status	Who was the coordinator?	Who were the annotators?	Who were the annotators?	Who were the annotators?	Who were the annotators?	Who were the annotators?	Who were the processors?	Who were the processors?	Who were the processors?	Who were the processors?	Who were the processors?	Who were the obductors?	Who were the obductors?	Who were the obductors?	Who were the obductors?	Who were the obductors?	Who was the sterilisator?	Other present?	Other comments?
field type	text (date)	text (date)	text (date)	text (date)	Calculated field (datediff)	Calculated field (datediff)	Yes/No type (pre encoded	text (hours)	Yes/No type (pre encoded	text (time)	text (time)		text (number)	Yes/No type (pre encoded	dropdown	dropdown	dropdown	dropdown	dropdown	dropdown	dropdown	dropdown	dropdown	dropdown	dropdown	dropdown	dropdown	dropdown	dropdown	dropdown	dropdown	text	text
choices:							Yes		Yes					Yes
							No		No					No

## Sheet: SQL_autopsyteam
sql_attm_firstname	sql_attm_lastname	comment	Status
Personnel_firsttname	Personnel_lastname	labinfo/other	added/pendingentry
Personnel_firsttname	Personnel_lastname	labinfo/other	added/pendingentry
Personnel_firsttname	Personnel_lastname	labinfo/other	added/pendingentry
Personnel_firsttname	Personnel_lastname	labinfo/other	added/pendingentry
Personnel_firsttname	Personnel_lastname	labinfo/other	added/pendingentry
Personnel_firsttname	Personnel_lastname	labinfo/other	added/pendingentry
Personnel_firsttname	Personnel_lastname	labinfo/other	added/pendingentry
Personnel_firsttname	Personnel_lastname	labinfo/other	added/pendingentry
Personnel_firsttname	Personnel_lastname	labinfo/other	added/pendingentry
Personnel_firsttname	Personnel_lastname	labinfo/other	added/pendingentry
Personnel_firsttname	Personnel_lastname	labinfo/other	added/pendingentry
Personnel_firsttname	Personnel_lastname	labinfo/other	added/pendingentry
Personnel_firsttname	Personnel_lastname	labinfo/other	added/pendingentry
Personnel_firsttname	Personnel_lastname	labinfo/other	added/pendingentry
Personnel_firsttname	Personnel_lastname	labinfo/other	added/pendingentry
Personnel_firsttname	Personnel_lastname	labinfo/other	added/pendingentry
Personnel_firsttname	Personnel_lastname	labinfo/other	added/pendingentry
Personnel_firsttname	Personnel_lastname	labinfo/other	added/pendingentry
Personnel_firsttname	Personnel_lastname	labinfo/other	added/pendingentry

## Sheet: SQL_organlist
sql_ol_name	sql_ol_tl	sql_ol_icd	sql_ol_loc	sql_ol_full	Status
organsite	anatomicallocation	ICD-O-3 code	specificlocalisation	organsite/anatomicallocation/ICD-O-3 code/specificlocalisation	added/pendingentry
organsite	anatomicallocation	ICD-O-3 code	specificlocalisation	organsite/anatomicallocation/ICD-O-3 code/specificlocalisation	added/pendingentry
organsite	anatomicallocation	ICD-O-3 code	specificlocalisation	organsite/anatomicallocation/ICD-O-3 code/specificlocalisation	added/pendingentry
organsite	anatomicallocation	ICD-O-3 code	specificlocalisation	organsite/anatomicallocation/ICD-O-3 code/specificlocalisation	added/pendingentry
organsite	anatomicallocation	ICD-O-3 code	specificlocalisation	organsite/anatomicallocation/ICD-O-3 code/specificlocalisation	added/pendingentry
organsite	anatomicallocation	ICD-O-3 code	specificlocalisation	organsite/anatomicallocation/ICD-O-3 code/specificlocalisation	added/pendingentry
organsite	anatomicallocation	ICD-O-3 code	specificlocalisation	organsite/anatomicallocation/ICD-O-3 code/specificlocalisation	added/pendingentry
organsite	anatomicallocation	ICD-O-3 code	specificlocalisation	organsite/anatomicallocation/ICD-O-3 code/specificlocalisation	added/pendingentry
organsite	anatomicallocation	ICD-O-3 code	specificlocalisation	organsite/anatomicallocation/ICD-O-3 code/specificlocalisation	added/pendingentry
organsite	anatomicallocation	ICD-O-3 code	specificlocalisation	organsite/anatomicallocation/ICD-O-3 code/specificlocalisation	added/pendingentry
organsite	anatomicallocation	ICD-O-3 code	specificlocalisation	organsite/anatomicallocation/ICD-O-3 code/specificlocalisation	added/pendingentry
organsite	anatomicallocation	ICD-O-3 code	specificlocalisation	organsite/anatomicallocation/ICD-O-3 code/specificlocalisation	added/pendingentry
organsite	anatomicallocation	ICD-O-3 code	specificlocalisation	organsite/anatomicallocation/ICD-O-3 code/specificlocalisation	added/pendingentry
organsite	anatomicallocation	ICD-O-3 code	specificlocalisation	organsite/anatomicallocation/ICD-O-3 code/specificlocalisation	added/pendingentry
organsite	anatomicallocation	ICD-O-3 code	specificlocalisation	organsite/anatomicallocation/ICD-O-3 code/specificlocalisation	added/pendingentry
organsite	anatomicallocation	ICD-O-3 code	specificlocalisation	organsite/anatomicallocation/ICD-O-3 code/specificlocalisation	added/pendingentry
organsite	anatomicallocation	ICD-O-3 code	specificlocalisation	organsite/anatomicallocation/ICD-O-3 code/specificlocalisation	added/pendingentry
organsite	anatomicallocation	ICD-O-3 code	specificlocalisation	organsite/anatomicallocation/ICD-O-3 code/specificlocalisation	added/pendingentry
organsite	anatomicallocation	ICD-O-3 code	specificlocalisation	organsite/anatomicallocation/ICD-O-3 code/specificlocalisation	added/pendingentry

## Sheet: SQL_treatmentlist
sql_tl_class	sql_tl_drugname	sql_tl_other	sql_tl_full	STATUS
drugclass	drugname	specific information or NA	drugclass/drugname/specific information or NA
drugclass	drugname	specific information or NA	drugclass/drugname/specific information or NA
drugclass	drugname	specific information or NA	drugclass/drugname/specific information or NA
drugclass	drugname	specific information or NA	drugclass/drugname/specific information or NA
drugclass	drugname	specific information or NA	drugclass/drugname/specific information or NA
drugclass	drugname	specific information or NA	drugclass/drugname/specific information or NA
drugclass	drugname	specific information or NA	drugclass/drugname/specific information or NA
drugclass	drugname	specific information or NA	drugclass/drugname/specific information or NA
drugclass	drugname	specific information or NA	drugclass/drugname/specific information or NA
drugclass	drugname	specific information or NA	drugclass/drugname/specific information or NA
drugclass	drugname	specific information or NA	drugclass/drugname/specific information or NA
drugclass	drugname	specific information or NA	drugclass/drugname/specific information or NA
drugclass	drugname	specific information or NA	drugclass/drugname/specific information or NA
drugclass	drugname	specific information or NA	drugclass/drugname/specific information or NA
drugclass	drugname	specific information or NA	drugclass/drugname/specific information or NA
drugclass	drugname	specific information or NA	drugclass/drugname/specific information or NA
drugclass	drugname	specific information or NA	drugclass/drugname/specific information or NA
drugclass	drugname	specific information or NA	drugclass/drugname/specific information or NA
drugclass	drugname	specific information or NA	drugclass/drugname/specific information or NA

## Sheet: todo_testing
date	TeamMember	Data Instrument	Instrument field	Correction Description	Correction Status	Team Discussion Notes	Correction Status
DD/MM/YYYY	FirstName_LastName	NameOfTheInstrument	FieldDisplayName		todo/todiscuss		done/pending
DD/MM/YYYY	FirstName_LastName	NameOfTheInstrument	FieldDisplayName		todo/todiscuss		done/pending
DD/MM/YYYY	FirstName_LastName	NameOfTheInstrument	FieldDisplayName		todo/todiscuss		done/pending
DD/MM/YYYY	FirstName_LastName	NameOfTheInstrument	FieldDisplayName		todo/todiscuss		done/pending
DD/MM/YYYY	FirstName_LastName	NameOfTheInstrument	FieldDisplayName		todo/todiscuss		done/pending
DD/MM/YYYY	FirstName_LastName	NameOfTheInstrument	FieldDisplayName		todo/todiscuss		done/pending
DD/MM/YYYY	FirstName_LastName	NameOfTheInstrument	FieldDisplayName		todo/todiscuss		done/pending
DD/MM/YYYY	FirstName_LastName	NameOfTheInstrument	FieldDisplayName		todo/todiscuss		done/pending
DD/MM/YYYY	FirstName_LastName	NameOfTheInstrument	FieldDisplayName		todo/todiscuss		done/pending
DD/MM/YYYY	FirstName_LastName	NameOfTheInstrument	FieldDisplayName		todo/todiscuss		done/pending
DD/MM/YYYY	FirstName_LastName	NameOfTheInstrument	FieldDisplayName		todo/todiscuss		done/pending
DD/MM/YYYY	FirstName_LastName	NameOfTheInstrument	FieldDisplayName		todo/todiscuss		done/pending
DD/MM/YYYY	FirstName_LastName	NameOfTheInstrument	FieldDisplayName		todo/todiscuss		done/pending
DD/MM/YYYY	FirstName_LastName	NameOfTheInstrument	FieldDisplayName		todo/todiscuss		done/pending
DD/MM/YYYY	FirstName_LastName	NameOfTheInstrument	FieldDisplayName		todo/todiscuss		done/pending
DD/MM/YYYY	FirstName_LastName	NameOfTheInstrument	FieldDisplayName		todo/todiscuss		done/pending
DD/MM/YYYY	FirstName_LastName	NameOfTheInstrument	FieldDisplayName		todo/todiscuss		done/pending
DD/MM/YYYY	FirstName_LastName	NameOfTheInstrument	FieldDisplayName		todo/todiscuss		done/pending
DD/MM/YYYY	FirstName_LastName	NameOfTheInstrument	FieldDisplayName		todo/todiscuss		done/pending
DD/MM/YYYY	FirstName_LastName	NameOfTheInstrument	FieldDisplayName		todo/todiscuss		done/pending
DD/MM/YYYY	FirstName_LastName	NameOfTheInstrument	FieldDisplayName		todo/todiscuss		done/pending
DD/MM/YYYY	FirstName_LastName	NameOfTheInstrument	FieldDisplayName		todo/todiscuss		done/pending
DD/MM/YYYY	FirstName_LastName	NameOfTheInstrument	FieldDisplayName		todo/todiscuss		done/pending
DD/MM/YYYY	FirstName_LastName	NameOfTheInstrument	FieldDisplayName		todo/todiscuss		done/pending

## Sheet: todo_productioncorrection
date	TeamMember	Data Instrument	Instrument field	Correction Description	Correction Status	Team Discussion Notes	Correction Status
DD/MM/YYYY	FirstName_LastName	NameOfTheInstrument	FieldDisplayName		todo/todiscuss		done/pending
DD/MM/YYYY	FirstName_LastName	NameOfTheInstrument	FieldDisplayName		todo/todiscuss		done/pending
DD/MM/YYYY	FirstName_LastName	NameOfTheInstrument	FieldDisplayName		todo/todiscuss		done/pending
DD/MM/YYYY	FirstName_LastName	NameOfTheInstrument	FieldDisplayName		todo/todiscuss		done/pending
DD/MM/YYYY	FirstName_LastName	NameOfTheInstrument	FieldDisplayName		todo/todiscuss		done/pending
DD/MM/YYYY	FirstName_LastName	NameOfTheInstrument	FieldDisplayName		todo/todiscuss		done/pending
DD/MM/YYYY	FirstName_LastName	NameOfTheInstrument	FieldDisplayName		todo/todiscuss		done/pending
DD/MM/YYYY	FirstName_LastName	NameOfTheInstrument	FieldDisplayName		todo/todiscuss		done/pending
DD/MM/YYYY	FirstName_LastName	NameOfTheInstrument	FieldDisplayName		todo/todiscuss		done/pending
DD/MM/YYYY	FirstName_LastName	NameOfTheInstrument	FieldDisplayName		todo/todiscuss		done/pending
DD/MM/YYYY	FirstName_LastName	NameOfTheInstrument	FieldDisplayName		todo/todiscuss		done/pending
DD/MM/YYYY	FirstName_LastName	NameOfTheInstrument	FieldDisplayName		todo/todiscuss		done/pending
DD/MM/YYYY	FirstName_LastName	NameOfTheInstrument	FieldDisplayName		todo/todiscuss		done/pending
DD/MM/YYYY	FirstName_LastName	NameOfTheInstrument	FieldDisplayName		todo/todiscuss		done/pending
DD/MM/YYYY	FirstName_LastName	NameOfTheInstrument	FieldDisplayName		todo/todiscuss		done/pending
DD/MM/YYYY	FirstName_LastName	NameOfTheInstrument	FieldDisplayName		todo/todiscuss		done/pending
DD/MM/YYYY	FirstName_LastName	NameOfTheInstrument	FieldDisplayName		todo/todiscuss		done/pending
DD/MM/YYYY	FirstName_LastName	NameOfTheInstrument	FieldDisplayName		todo/todiscuss		done/pending
DD/MM/YYYY	FirstName_LastName	NameOfTheInstrument	FieldDisplayName		todo/todiscuss		done/pending
DD/MM/YYYY	FirstName_LastName	NameOfTheInstrument	FieldDisplayName		todo/todiscuss		done/pending
DD/MM/YYYY	FirstName_LastName	NameOfTheInstrument	FieldDisplayName		todo/todiscuss		done/pending
DD/MM/YYYY	FirstName_LastName	NameOfTheInstrument	FieldDisplayName		todo/todiscuss		done/pending
DD/MM/YYYY	FirstName_LastName	NameOfTheInstrument	FieldDisplayName		todo/todiscuss		done/pending
DD/MM/YYYY	FirstName_LastName	NameOfTheInstrument	FieldDisplayName		todo/todiscuss		done/pending
