# Supplementary material for: Enhancing translational research in metastatic cancer through an open science environment: the UPTIDER experience
Source: NPJ Precis Oncol. 2025 Nov 6;9:341. doi: 10.1038/s41698-025-01110-5 (PMC12592526; doi:10.1038/s41698-025-01110-5)
Supplement: Supplementary file 3 — Supplementary Table S2 [file 41698_2025_1110_MOESM3_ESM.xlsx]

## Sheet: ecRF_codebook
Variable / Field Name	Form Name	Section Header	Field Type	Field Label	Choices, Calculations, OR Slider Labels	Field Note	Text Validation Type OR Show Slider Number	Text Validation Min	Text Validation Max	Identifier?	Branching Logic (Show field only if...)	Required Field?	Custom Alignment	Question Number (surveys only)	Matrix Group Name	Matrix Ranking?	Field Annotation
record_id	eligibility		text	Subject number
elcr_ic	eligibility	IF YOU ARE UNSURE OF THE OPTIONS WHEN COLLECTING RETROSPECTIVE/PROSPECTIVE DATA, PLEASE LOOK FOR THE "M" BUBBLE TO CHOOSE A MORE APPROPRIATE INTERIM RESPONSE. M CODES FOR OTHER RESPONSES: NI = IF NO INFORMATION IS AVAILABLE NA = IF THE FIELD HAS NO ADEQUATE RESPONSE APPLICABLE - HELPS TO SORT OUT DURING ANALYSIS NP = IN CASE OF NON-PERFORMED TESTS OR EXAMINATIONS AT THE TIME OF RECORDING UNK = IF…	yesno	Has informed consent been obtained?		DO NOT PROCEED if informed consent has not been obtained!						y
elcr_ic_date	eligibility		text	Date informed consent signed		Official date of inclusion	date_dmy				[elcr_ic] = '1'	y
elcr_icf_version	eligibility		text	Version and date of ICF created		Template - ICFvxx_DDMMYYYY						y
elcr_iemet	eligibility	SUBJECT ELIGIBILITY	yesno	Have all inclusion criteria been met and are none of the exclusion criteria met?		DO NOT ENROLL subject if all eligibility criteria have not been met!						y
elcr_inclusion	eligibility		checkbox	Please indicate which eligibility criteria were NOT MET:	1, Inclusion criterion 1: no written consent obtained | 2, Inclusion criterion 2: under 18 years of age | 3, Inclusion criterion 3: no metastatic disease | 4, Exclusion criterion 1: transmissible disease | 5, Exclusion criterion 2: logistical complications | 6, Exclusion criterion 3: Non-breast second primary	Anything outside the context of these options, should be reported as screen failure					[elcr_iemet] = '0'		LV
elcr_td	eligibility		notes	Transmissible disease causing patient exclusion							[elcr_inclusion(4)] = '1'
eclr_inclcomt	eligibility		notes	Other comments regarding patient inclusion
elcr_spr	eligibility		checkbox	Stage of patient recruitment	1, Non-curative setting, early treatment lines (1-3) | 2, Non-curative setting, later treatment lines (4-8+) | 3, Curative setting | 4, Palliative care	Do not choose UNK or NA, only M or NI if information is not clear
elcr_recr	eligibility		checkbox	Recruited to the study by	1, Patient treating medical/surgical oncologist at internal hospital | 2, Patient treating medical/surgical oncologist at another centre with referral to internal hospital | 3, Patient initiative (via study leaflet, other means of publicity) | 4, Other physician
elcr_elgfailure	eligibility	POST INCLUSION ELIGIBILITY FAILURE/WITHDRAWAL	yesno	Did the subject fail for any reason other than not meeting eligibility criteria?							[elcr_iemet] = '1'	y
elcr_elgfailreason	eligibility		checkbox	Main reason for failure	1, Physician decision | 2, Subject decision (withdrawal) | 3, Death | 4, Lost contact with subject | 5, Technical concerns | 6, Family Differences | 7, Unable to sign | 8, Presence of second primary non-breast (eg. Liver, Bone) | 9, Other						[elcr_elgfailure] = '1'
elcr_scrfailother	eligibility		text	If reason for screen failure is "Other", please specify:							[elcr_elgfailreason(9)] = '1'
elcr_pb	eligibility	ICF Content In case of Missing information - choose M In case of no information found in the sheet - choose NI Unless the question did not exist for a version of the ICF, do not choose NA	radio	Extra material at time of biopsy	1, Yes | 0, No
elcr_han	eligibility		radio	Head and Neck	1, Yes | 0, No
elcr_extrabus	eligibility		radio	Extra blood, urine and saliva	1, Yes | 0, No
elcr_alcheck	eligibility		radio	If yes, then were all 3 samples collected?	1, Yes | 0, No						[elcr_extrabus] = '1'
elcr_samlist	eligibility		checkbox	If no, then choose samples that were collected	1, Blood Sample | 2, Urine Sample | 3, Saliva Sample						[elcr_alcheck] = '0'
elcr_premortemblood	eligibility		radio	Consent for multiple pre-mortem blood samples?	1, Yes | 0, No
elcr_premortemmul	eligibility		yesno	Were multiple pre-mortem blood samples collected?							[elcr_premortemblood]='1'
elcr_extacad	eligibility		radio	Was consent provided for sample access to external academic or commercial parties?	1, Yes | 0, No
elcr_thrpart	eligibility		checkbox	To which parties was it consented	1, Academic | 2, Non-academic/commercial						[elcr_extacad]='1'
st_clinical_trial	subject_table	INSTRUMENT TO CAPTURE CLINICAL INFORMATION OF THE PATIENT UP TO POINT OF UPTIDER INCLUSION. INSTRUMENT IS NOT REPEATABLE. FOR COMMENTS THAT DO NOT NEED ANY ADEQUATE RESPONSE, PLEASE CONSIDER SELECTING THE OPTION "NA" FROM THE "M" BUBBLE NEXT TO THE BOX. M CODES FOR OTHER RESPONSES: NI = IF NO INFORMATION IS AVAILABLE NA = IF THE FIELD HAS NO ADEQUATE RESPONSE APPLICABLE - HELPS TO SORT OUT DURING…	text	Clinical trial
st_cancer_center	subject_table		text	Cancer center
st_sex	subject_table		radio	Gender	0, Male | 1, Female
st_date_birth	subject_table		text	Date of birth		MM/YYYY							RH
st_inclusion_age	subject_table		text	Age at inclusion			number	0
st_parherit	subject_table		checkbox	Parent heritage	1, European/white | 2, Middle-eastern | 3, Ashkenazi | 4, African | 5, Afro-American | 6, Latin-American | 7, Native Indian/Native Alaskan | 8, Native Hawaiian/Pacific Islander (New Zealand, Polynesia, New-Guinea) | 9, French-Canadian | 10, Asian Subcontinent (India, Pakistan, Bangladesh, Sri Lanka) | 11, Asian Other (China, Japan, Thailand, Vietnam, Indonesia, Filipino) | 12, Unknown | 13, Other…
st_menopausal_status	subject_table		radio	Pre/Postmenopausal at diagnosis	1, Pre/peri-menopausal | 2, Postmenopausal						[st_sex]=1
st_last_menses	subject_table		text	Age at menopause			number				[st_menopausal_status]='2'
st_height	subject_table		text	Height at primary cancer diagnosis		cm	integer	1	300
st_weight	subject_table		text	Weight at primary cancer diagnosis		kg	number	20	150
st_weight_met	subject_table		text	Weight at metastatic diagnosis		kg	number	20	150
st_weightincl	subject_table		text	Weight at inclusion		kg	number
st_bmi	subject_table		calc	BMI at primary cancer diagnosis	[st_weight]/(([st_height]/100)*([st_height]/100))
st_bmi_met	subject_table		calc	BMI at metastatic diagnosis	[st_weight_met]/(([st_height]/100)*([st_height]/100))
st_bmiincl	subject_table		calc	BMI at inclusion	[st_weightincl]/(([st_height]/100)*([st_height]/100))
st_bsa_atdiag	subject_table		calc	Body Surface Area at diagnosis	0.007184*(([st_weight])^(0.425))*(([st_height])^(0.725))	Dubois formula
st_ecog_desc	subject_table		descriptive	ECOG description
st_ecog_met	subject_table		radio	What was the patient's ECOG performance status at first metastasis	0, 0 | 1, 1 | 2, 2 | 3, 3 | 4, 4	In Gynaecology, they do not automatically update after initial diagnosis, if unclear of reassment, put no information (NI)
st_ecog_incl	subject_table		radio	What was the patient's ECOG performance status at inclusion	0, 0 | 1, 1 | 2, 2 | 3, 3 | 4, 4	In Gynaecology, they do not automatically update after initial diagnosis, if unclear of reassment, put no information (NI)
st_smoking	subject_table		radio	Smoking History	0, Never | 1, Active | 2, Former
st_packyears	subject_table		text	Number of pack years		If unknown, choose UNK. If no information provided choose NI	number	0	100		[st_smoking]=1 or [st_smoking]=2
st_family_history	subject_table	FAMILY HISTORY	radio	Family history of breast/ovarian cancer	0, No | 1, Yes, 1st line | 2, Yes, 2nd line
st_germtest_check	subject_table		yesno	Was germline testing performed
st_paneltesting	subject_table		text	Date of germline mutation testing		If no date provided, take 15th as default; date is assumed to be the latest version of the germline test report	date_dmy				[st_germtest_check]='1'
st_germ_akt1	subject_table	Germline mutation status	checkbox	AKT1	1, Tested yes | 2, Tested no | 3, Pathogenic yes | 4, VUS yes | 5, Not found						[st_germtest_check]='1'				st_germmut
st_germ_alk	subject_table		checkbox	ALK	1, Tested yes | 2, Tested no | 3, Pathogenic yes | 4, VUS yes | 5, Not found						[st_germtest_check]='1'				st_germmut
st_germ_amer1	subject_table		checkbox	AMER1	1, Tested yes | 2, Tested no | 3, Pathogenic yes | 4, VUS yes | 5, Not found						[st_germtest_check]='1'				st_germmut
st_germ_apc	subject_table		checkbox	APC	1, Tested yes | 2, Tested no | 3, Pathogenic yes | 4, VUS yes | 5, Not found						[st_germtest_check]='1'				st_germmut
st_germ_araf	subject_table		checkbox	ARAF	1, Tested yes | 2, Tested no | 3, Pathogenic yes | 4, VUS yes | 5, Not found						[st_germtest_check]='1'				st_germmut
st_germ_arid1a	subject_table		checkbox	ARID1A	1, Tested yes | 2, Tested no | 3, Pathogenic yes | 4, VUS yes | 5, Not found						[st_germtest_check]='1'				st_germmut
st_germ_atm	subject_table		checkbox	ATM	1, Tested yes | 2, Tested no | 3, Pathogenic yes | 4, VUS yes | 5, Not found						[st_germtest_check]='1'				st_germmut
st_germ_atrx	subject_table		checkbox	ATRX	1, Tested yes | 2, Tested no | 3, Pathogenic yes | 4, VUS yes | 5, Not found						[st_germtest_check]='1'				st_germmut
st_germ_bap1	subject_table		checkbox	BAP1	1, Tested yes | 2, Tested no | 3, Pathogenic yes | 4, VUS yes | 5, Not found						[st_germtest_check]='1'				st_germmut
st_germ_bcor	subject_table		checkbox	BCOR	1, Tested yes | 2, Tested no | 3, Pathogenic yes | 4, VUS yes | 5, Not found						[st_germtest_check]='1'				st_germmut
st_germ_braf	subject_table		checkbox	BRAF	1, Tested yes | 2, Tested no | 3, Pathogenic yes | 4, VUS yes | 5, Not found						[st_germtest_check]='1'				st_germmut
st_germ_brca1	subject_table		checkbox	BRCA1	1, Tested yes | 2, Tested no | 3, Pathogenic yes | 4, VUS yes | 5, Not found						[st_germtest_check]='1'				st_germmut
st_germ_brca2	subject_table		checkbox	BRCA2	1, Tested yes | 2, Tested no | 3, Pathogenic yes | 4, VUS yes | 5, Not found						[st_germtest_check]='1'				st_germmut
st_germ_ccnd1	subject_table		checkbox	CCND1	1, Tested yes | 2, Tested no | 3, Pathogenic yes | 4, VUS yes | 5, Not found						[st_germtest_check]='1'				st_germmut
st_germ_ccne1	subject_table		checkbox	CCNE1	1, Tested yes | 2, Tested no | 3, Pathogenic yes | 4, VUS yes | 5, Not found						[st_germtest_check]='1'				st_germmut
st_germ_cdh1	subject_table		checkbox	CDH1	1, Tested yes | 2, Tested no | 3, Pathogenic yes | 4, VUS yes | 5, Not found						[st_germtest_check]='1'				st_germmut
st_germ_cdk4	subject_table		checkbox	CDK4	1, Tested yes | 2, Tested no | 3, Pathogenic yes | 4, VUS yes | 5, Not found						[st_germtest_check]='1'				st_germmut
st_germ_cdk6	subject_table		checkbox	CDK6	1, Tested yes | 2, Tested no | 3, Pathogenic yes | 4, VUS yes | 5, Not found						[st_germtest_check]='1'				st_germmut
st_germ_cdkn2a	subject_table		checkbox	CDKN2A	1, Tested yes | 2, Tested no | 3, Pathogenic yes | 4, VUS yes | 5, Not found						[st_germtest_check]='1'				st_germmut
st_germ_cic	subject_table		checkbox	CIC	1, Tested yes | 2, Tested no | 3, Pathogenic yes | 4, VUS yes | 5, Not found						[st_germtest_check]='1'				st_germmut
st_germ_ctnnb1	subject_table		checkbox	CTNNB1	1, Tested yes | 2, Tested no | 3, Pathogenic yes | 4, VUS yes | 5, Not found						[st_germtest_check]='1'				st_germmut
st_germ_ddr2	subject_table		checkbox	DDR2	1, Tested yes | 2, Tested no | 3, Pathogenic yes | 4, VUS yes | 5, Not found						[st_germtest_check]='1'				st_germmut
st_germ_dicer1	subject_table		checkbox	DICER1	1, Tested yes | 2, Tested no | 3, Pathogenic yes | 4, VUS yes | 5, Not found						[st_germtest_check]='1'				st_germmut
st_germ_egfr	subject_table		checkbox	EGFR	1, Tested yes | 2, Tested no | 3, Pathogenic yes | 4, VUS yes | 5, Not found						[st_germtest_check]='1'				st_germmut
st_germ_erbb2	subject_table		checkbox	ERBB2	1, Tested yes | 2, Tested no | 3, Pathogenic yes | 4, VUS yes | 5, Not found						[st_germtest_check]='1'				st_germmut
st_germ_erbb3	subject_table		checkbox	ERBB3	1, Tested yes | 2, Tested no | 3, Pathogenic yes | 4, VUS yes | 5, Not found						[st_germtest_check]='1'				st_germmut
st_germ_erbb4	subject_table		checkbox	ERBB4	1, Tested yes | 2, Tested no | 3, Pathogenic yes | 4, VUS yes | 5, Not found						[st_germtest_check]='1'				st_germmut
st_germ_ercc2	subject_table		checkbox	ERCC2	1, Tested yes | 2, Tested no | 3, Pathogenic yes | 4, VUS yes | 5, Not found						[st_germtest_check]='1'				st_germmut
st_germ_esr1	subject_table		checkbox	ESR1	1, Tested yes | 2, Tested no | 3, Pathogenic yes | 4, VUS yes | 5, Not found						[st_germtest_check]='1'				st_germmut
st_germ_fbxw7	subject_table		checkbox	FBXW7	1, Tested yes | 2, Tested no | 3, Pathogenic yes | 4, VUS yes | 5, Not found						[st_germtest_check]='1'				st_germmut
st_germ_fgfr1	subject_table		checkbox	FGFR1	1, Tested yes | 2, Tested no | 3, Pathogenic yes | 4, VUS yes | 5, Not found						[st_germtest_check]='1'				st_germmut
st_germ_fgfr2	subject_table		checkbox	FGFR2	1, Tested yes | 2, Tested no | 3, Pathogenic yes | 4, VUS yes | 5, Not found						[st_germtest_check]='1'				st_germmut
st_germ_fgfr3	subject_table		checkbox	FGFR3	1, Tested yes | 2, Tested no | 3, Pathogenic yes | 4, VUS yes | 5, Not found						[st_germtest_check]='1'				st_germmut
st_germ_fgfr4	subject_table		checkbox	FGFR4	1, Tested yes | 2, Tested no | 3, Pathogenic yes | 4, VUS yes | 5, Not found						[st_germtest_check]='1'				st_germmut
st_germ_foxl2	subject_table		checkbox	FOXL2	1, Tested yes | 2, Tested no | 3, Pathogenic yes | 4, VUS yes | 5, Not found						[st_germtest_check]='1'				st_germmut
st_germ_fubp1	subject_table		checkbox	FUBP1	1, Tested yes | 2, Tested no | 3, Pathogenic yes | 4, VUS yes | 5, Not found						[st_germtest_check]='1'				st_germmut
st_germ_gata3	subject_table		checkbox	GATA3	1, Tested yes | 2, Tested no | 3, Pathogenic yes | 4, VUS yes | 5, Not found						[st_germtest_check]='1'				st_germmut
st_germ_gli1	subject_table		checkbox	GLI1	1, Tested yes | 2, Tested no | 3, Pathogenic yes | 4, VUS yes | 5, Not found						[st_germtest_check]='1'				st_germmut
st_germ_gli2	subject_table		checkbox	GLI2	1, Tested yes | 2, Tested no | 3, Pathogenic yes | 4, VUS yes | 5, Not found						[st_germtest_check]='1'				st_germmut
st_germ_gna11	subject_table		checkbox	GNA11	1, Tested yes | 2, Tested no | 3, Pathogenic yes | 4, VUS yes | 5, Not found						[st_germtest_check]='1'				st_germmut
st_germ_gnaq	subject_table		checkbox	GNAQ	1, Tested yes | 2, Tested no | 3, Pathogenic yes | 4, VUS yes | 5, Not found						[st_germtest_check]='1'				st_germmut
st_germ_gnas	subject_table		checkbox	GNAS	1, Tested yes | 2, Tested no | 3, Pathogenic yes | 4, VUS yes | 5, Not found						[st_germtest_check]='1'				st_germmut
st_germ_h33a	subject_table		checkbox	H3-3A	1, Tested yes | 2, Tested no | 3, Pathogenic yes | 4, VUS yes | 5, Not found						[st_germtest_check]='1'				st_germmut
st_germ_h33b	subject_table		checkbox	H3-3B	1, Tested yes | 2, Tested no | 3, Pathogenic yes | 4, VUS yes | 5, Not found						[st_germtest_check]='1'				st_germmut
st_germ_h3c2	subject_table		checkbox	H3C2	1, Tested yes | 2, Tested no | 3, Pathogenic yes | 4, VUS yes | 5, Not found						[st_germtest_check]='1'				st_germmut
st_germ_h3c3	subject_table		checkbox	H3C3	1, Tested yes | 2, Tested no | 3, Pathogenic yes | 4, VUS yes | 5, Not found						[st_germtest_check]='1'				st_germmut
st_germ_hras	subject_table		checkbox	HRAS	1, Tested yes | 2, Tested no | 3, Pathogenic yes | 4, VUS yes | 5, Not found						[st_germtest_check]='1'				st_germmut
st_germ_idh1	subject_table		checkbox	IDH1	1, Tested yes | 2, Tested no | 3, Pathogenic yes | 4, VUS yes | 5, Not found						[st_germtest_check]='1'				st_germmut
st_germ_idh2	subject_table		checkbox	IDH2	1, Tested yes | 2, Tested no | 3, Pathogenic yes | 4, VUS yes | 5, Not found						[st_germtest_check]='1'				st_germmut
st_germ_kit	subject_table		checkbox	KIT	1, Tested yes | 2, Tested no | 3, Pathogenic yes | 4, VUS yes | 5, Not found						[st_germtest_check]='1'				st_germmut
st_germ_kras	subject_table		checkbox	KRAS	1, Tested yes | 2, Tested no | 3, Pathogenic yes | 4, VUS yes | 5, Not found						[st_germtest_check]='1'				st_germmut
st_germ_lztr1	subject_table		checkbox	LZTR1	1, Tested yes | 2, Tested no | 3, Pathogenic yes | 4, VUS yes | 5, Not found						[st_germtest_check]='1'				st_germmut
st_germ_map2k1	subject_table		checkbox	MAP2K1	1, Tested yes | 2, Tested no | 3, Pathogenic yes | 4, VUS yes | 5, Not found						[st_germtest_check]='1'				st_germmut
st_germ_mdm2	subject_table		checkbox	MDM2	1, Tested yes | 2, Tested no | 3, Pathogenic yes | 4, VUS yes | 5, Not found						[st_germtest_check]='1'				st_germmut
st_germ_mdm4	subject_table		checkbox	MDM4	1, Tested yes | 2, Tested no | 3, Pathogenic yes | 4, VUS yes | 5, Not found						[st_germtest_check]='1'				st_germmut
st_germ_met	subject_table		checkbox	MET	1, Tested yes | 2, Tested no | 3, Pathogenic yes | 4, VUS yes | 5, Not found						[st_germtest_check]='1'				st_germmut
st_germ_mtor	subject_table		checkbox	MTOR	1, Tested yes | 2, Tested no | 3, Pathogenic yes | 4, VUS yes | 5, Not found						[st_germtest_check]='1'				st_germmut
st_germ_myc	subject_table		checkbox	MYC	1, Tested yes | 2, Tested no | 3, Pathogenic yes | 4, VUS yes | 5, Not found						[st_germtest_check]='1'				st_germmut
st_germ_mycn	subject_table		checkbox	MYCN	1, Tested yes | 2, Tested no | 3, Pathogenic yes | 4, VUS yes | 5, Not found						[st_germtest_check]='1'				st_germmut
st_germ_nf1	subject_table		checkbox	NF1	1, Tested yes | 2, Tested no | 3, Pathogenic yes | 4, VUS yes | 5, Not found						[st_germtest_check]='1'				st_germmut
st_germ_nf2	subject_table		checkbox	NF2	1, Tested yes | 2, Tested no | 3, Pathogenic yes | 4, VUS yes | 5, Not found						[st_germtest_check]='1'				st_germmut
st_germ_notch1	subject_table		checkbox	NOTCH1	1, Tested yes | 2, Tested no | 3, Pathogenic yes | 4, VUS yes | 5, Not found						[st_germtest_check]='1'				st_germmut
st_germ_nras	subject_table		checkbox	NRAS	1, Tested yes | 2, Tested no | 3, Pathogenic yes | 4, VUS yes | 5, Not found						[st_germtest_check]='1'				st_germmut
st_germ_palb2	subject_table		checkbox	PALB2	1, Tested yes | 2, Tested no | 3, Pathogenic yes | 4, VUS yes | 5, Not found						[st_germtest_check]='1'				st_germmut
st_germ_pdgfra	subject_table		checkbox	PDGFRA	1, Tested yes | 2, Tested no | 3, Pathogenic yes | 4, VUS yes | 5, Not found						[st_germtest_check]='1'				st_germmut
st_germ_pdgfrb	subject_table		checkbox	PDGFRB	1, Tested yes | 2, Tested no | 3, Pathogenic yes | 4, VUS yes | 5, Not found						[st_germtest_check]='1'				st_germmut
st_germ_pik3ca	subject_table		checkbox	PIK3CA	1, Tested yes | 2, Tested no | 3, Pathogenic yes | 4, VUS yes | 5, Not found						[st_germtest_check]='1'				st_germmut
st_germ_pik3r1	subject_table		checkbox	PIK3R1	1, Tested yes | 2, Tested no | 3, Pathogenic yes | 4, VUS yes | 5, Not found						[st_germtest_check]='1'				st_germmut
st_germ_pole	subject_table		checkbox	POLE	1, Tested yes | 2, Tested no | 3, Pathogenic yes | 4, VUS yes | 5, Not found						[st_germtest_check]='1'				st_germmut
st_germ_prdm6	subject_table		checkbox	PRDM6	1, Tested yes | 2, Tested no | 3, Pathogenic yes | 4, VUS yes | 5, Not found						[st_germtest_check]='1'				st_germmut
st_germ_ptch1	subject_table		checkbox	PTCH1	1, Tested yes | 2, Tested no | 3, Pathogenic yes | 4, VUS yes | 5, Not found						[st_germtest_check]='1'				st_germmut
st_germ_pten	subject_table		checkbox	PTEN	1, Tested yes | 2, Tested no | 3, Pathogenic yes | 4, VUS yes | 5, Not found						[st_germtest_check]='1'				st_germmut
st_germ_rac1	subject_table		checkbox	RAC1	1, Tested yes | 2, Tested no | 3, Pathogenic yes | 4, VUS yes | 5, Not found						[st_germtest_check]='1'				st_germmut
st_germ_raf1	subject_table		checkbox	RAF1	1, Tested yes | 2, Tested no | 3, Pathogenic yes | 4, VUS yes | 5, Not found						[st_germtest_check]='1'				st_germmut
st_germ_rb1	subject_table		checkbox	RB1	1, Tested yes | 2, Tested no | 3, Pathogenic yes | 4, VUS yes | 5, Not found						[st_germtest_check]='1'				st_germmut
st_germ_ret	subject_table		checkbox	RET	1, Tested yes | 2, Tested no | 3, Pathogenic yes | 4, VUS yes | 5, Not found						[st_germtest_check]='1'				st_germmut
st_germ_rictor	subject_table		checkbox	RICTOR	1, Tested yes | 2, Tested no | 3, Pathogenic yes | 4, VUS yes | 5, Not found						[st_germtest_check]='1'				st_germmut
st_germ_rnf43	subject_table		checkbox	RNF43	1, Tested yes | 2, Tested no | 3, Pathogenic yes | 4, VUS yes | 5, Not found						[st_germtest_check]='1'				st_germmut
st_germ_ros1	subject_table		checkbox	ROS1	1, Tested yes | 2, Tested no | 3, Pathogenic yes | 4, VUS yes | 5, Not found						[st_germtest_check]='1'				st_germmut
st_germ_sdha	subject_table		checkbox	SDHA	1, Tested yes | 2, Tested no | 3, Pathogenic yes | 4, VUS yes | 5, Not found						[st_germtest_check]='1'				st_germmut
st_germ_sdhb	subject_table		checkbox	SDHB	1, Tested yes | 2, Tested no | 3, Pathogenic yes | 4, VUS yes | 5, Not found						[st_germtest_check]='1'				st_germmut
st_germ_sdhc	subject_table		checkbox	SDHC	1, Tested yes | 2, Tested no | 3, Pathogenic yes | 4, VUS yes | 5, Not found						[st_germtest_check]='1'				st_germmut
st_germ_sdhd	subject_table		checkbox	SDHD	1, Tested yes | 2, Tested no | 3, Pathogenic yes | 4, VUS yes | 5, Not found						[st_germtest_check]='1'				st_germmut
st_germ_smad4	subject_table		checkbox	SMAD4	1, Tested yes | 2, Tested no | 3, Pathogenic yes | 4, VUS yes | 5, Not found						[st_germtest_check]='1'				st_germmut
st_germ_smarca4	subject_table		checkbox	SMARCA4	1, Tested yes | 2, Tested no | 3, Pathogenic yes | 4, VUS yes | 5, Not found						[st_germtest_check]='1'				st_germmut
st_germ_smarcb1	subject_table		checkbox	SMARCB1	1, Tested yes | 2, Tested no | 3, Pathogenic yes | 4, VUS yes | 5, Not found						[st_germtest_check]='1'				st_germmut
st_germ_smo	subject_table		checkbox	SMO	1, Tested yes | 2, Tested no | 3, Pathogenic yes | 4, VUS yes | 5, Not found						[st_germtest_check]='1'				st_germmut
st_germ_spred1	subject_table		checkbox	SPRED1	1, Tested yes | 2, Tested no | 3, Pathogenic yes | 4, VUS yes | 5, Not found						[st_germtest_check]='1'				st_germmut
st_germ_stk11	subject_table		checkbox	STK11	1, Tested yes | 2, Tested no | 3, Pathogenic yes | 4, VUS yes | 5, Not found						[st_germtest_check]='1'				st_germmut
st_germ_sufu	subject_table		checkbox	SUFU	1, Tested yes | 2, Tested no | 3, Pathogenic yes | 4, VUS yes | 5, Not found						[st_germtest_check]='1'				st_germmut
st_germ_tertp	subject_table		checkbox	TERT PROMOTER	1, Tested yes | 2, Tested no | 3, Pathogenic yes | 4, VUS yes | 5, Not found						[st_germtest_check]='1'				st_germmut
st_germ_tp53	subject_table		checkbox	TP53	1, Tested yes | 2, Tested no | 3, Pathogenic yes | 4, VUS yes | 5, Not found						[st_germtest_check]='1'				st_germmut
st_germ_tsc1	subject_table		checkbox	TSC1	1, Tested yes | 2, Tested no | 3, Pathogenic yes | 4, VUS yes | 5, Not found						[st_germtest_check]='1'				st_germmut
st_germ_tsc2	subject_table		checkbox	TSC2	1, Tested yes | 2, Tested no | 3, Pathogenic yes | 4, VUS yes | 5, Not found						[st_germtest_check]='1'				st_germmut
st_germ_vegfr3	subject_table		checkbox	VEGFR3	1, Tested yes | 2, Tested no | 3, Pathogenic yes | 4, VUS yes | 5, Not found						[st_germtest_check]='1'				st_germmut
st_germ_wt1	subject_table		checkbox	WT1	1, Tested yes | 2, Tested no | 3, Pathogenic yes | 4, VUS yes | 5, Not found						[st_germtest_check]='1'				st_germmut
st_germ_other	subject_table		checkbox	Other	1, Tested yes | 2, Tested no | 3, Pathogenic yes | 4, VUS yes | 5, Not found						[st_germtest_check]='1'				st_germmut
st_germ_bard1	subject_table		checkbox	BARD1	1, Tested yes | 2, Tested no | 3, Pathogenic yes | 4, VUS yes | 5, Not found						[st_germtest_check]='1'				st_germmut
st_germ_blm	subject_table		checkbox	BLM	1, Tested yes | 2, Tested no | 3, Pathogenic yes | 4, VUS yes | 5, Not found						[st_germtest_check]='1'				st_germmut
st_germ_brip1	subject_table		checkbox	BRIP1	1, Tested yes | 2, Tested no | 3, Pathogenic yes | 4, VUS yes | 5, Not found						[st_germtest_check]='1'				st_germmut
st_germ_chek2	subject_table		checkbox	CHEK2	1, Tested yes | 2, Tested no | 3, Pathogenic yes | 4, VUS yes | 5, Not found						[st_germtest_check]='1'				st_germmut
st_germ_fam175a	subject_table		checkbox	FAM175A	1, Tested yes | 2, Tested no | 3, Pathogenic yes | 4, VUS yes | 5, Not found						[st_germtest_check]='1'				st_germmut
st_germ_men1	subject_table		checkbox	MEN1	1, Tested yes | 2, Tested no | 3, Pathogenic yes | 4, VUS yes | 5, Not found						[st_germtest_check]='1'				st_germmut
st_germ_mlh1	subject_table		checkbox	MLH1	1, Tested yes | 2, Tested no | 3, Pathogenic yes | 4, VUS yes | 5, Not found						[st_germtest_check]='1'				st_germmut
st_germ_mre11a	subject_table		checkbox	MRE11A	1, Tested yes | 2, Tested no | 3, Pathogenic yes | 4, VUS yes | 5, Not found						[st_germtest_check]='1'				st_germmut
st_germ_msh2	subject_table		checkbox	MSH2	1, Tested yes | 2, Tested no | 3, Pathogenic yes | 4, VUS yes | 5, Not found						[st_germtest_check]='1'				st_germmut
st_germ_msh6	subject_table		checkbox	MSH6	1, Tested yes | 2, Tested no | 3, Pathogenic yes | 4, VUS yes | 5, Not found						[st_germtest_check]='1'				st_germmut
st_germ_mutyh	subject_table		checkbox	MUTYH	1, Tested yes | 2, Tested no | 3, Pathogenic yes | 4, VUS yes | 5, Not found						[st_germtest_check]='1'				st_germmut
st_germ_nbn	subject_table		checkbox	NBN	1, Tested yes | 2, Tested no | 3, Pathogenic yes | 4, VUS yes | 5, Not found						[st_germtest_check]='1'				st_germmut
st_germ_pms2	subject_table		checkbox	PMS2	1, Tested yes | 2, Tested no | 3, Pathogenic yes | 4, VUS yes | 5, Not found						[st_germtest_check]='1'				st_germmut
st_germ_rad50	subject_table		checkbox	RAD50	1, Tested yes | 2, Tested no | 3, Pathogenic yes | 4, VUS yes | 5, Not found						[st_germtest_check]='1'				st_germmut
st_germ_rad51c	subject_table		checkbox	RAD51C	1, Tested yes | 2, Tested no | 3, Pathogenic yes | 4, VUS yes | 5, Not found						[st_germtest_check]='1'				st_germmut
st_germ_rad51d	subject_table		checkbox	RAD51D	1, Tested yes | 2, Tested no | 3, Pathogenic yes | 4, VUS yes | 5, Not found						[st_germtest_check]='1'				st_germmut
st_germ_xrcc2	subject_table		checkbox	XRCC2	1, Tested yes | 2, Tested no | 3, Pathogenic yes | 4, VUS yes | 5, Not found						[st_germtest_check]='1'				st_germmut
st_germ_dpyd	subject_table		checkbox	DPYD	1, Tested yes | 2, Tested no | 3, Pathogenic yes | 4, VUS yes | 5, Not found						[st_germtest_check]='1'				st_germmut
st_germ_akt1_path	subject_table		text	AKT1_pathogenic
st_germ_akt1_vus	subject_table		text	AKT1_VUS
st_germ_alk_path	subject_table		text	ALK_pathogenic
st_germ_alk_vus	subject_table		text	ALK_VUS
st_germ_amer1_path	subject_table		text	AMER1_pathogenic
st_germ_amer1_vus	subject_table		text	AMER1_VUS
st_germ_apc_path	subject_table		text	APC_pathogenic
st_germ_apc_vus	subject_table		text	APC_VUS
st_germ_araf_path	subject_table		text	ARAF_pathogenic
st_germ_araf_vus	subject_table		text	ARAF_VUS
st_germ_arid1a_path	subject_table		text	ARID1A_pathogenic
st_germ_arid1a_vus	subject_table		text	ARID1A_VUS
st_germ_atrx_path	subject_table		text	ATRX_pathogenic
st_germ_atrx_vus	subject_table		text	ATRX_VUS
st_germ_bap1_path	subject_table		text	BAP1_pathogenic
st_germ_bap1_vus	subject_table		text	BAP1_VUS
st_germ_bcor_path	subject_table		text	BCOR_pathogenic
st_germ_bcor_vus	subject_table		text	BCOR_VUS
st_germ_braf_path	subject_table		text	BRAF_pathogenic
st_germ_braf_vus	subject_table		text	BRAF_VUS
st_germ_brca1_path	subject_table		text	BRCA1_pathogenic
st_germ_brca1_vus	subject_table		text	BRCA1_VUS
st_germ_brca2_path	subject_table		text	BRCA2_pathogenic
st_germ_brca2_vus	subject_table		text	BRCA2_VUS
st_germ_ccnd1_path	subject_table		text	CCND1_pathogenic
st_germ_ccnd1_vus	subject_table		text	CCND1_VUS
st_germ_ccne1_path	subject_table		text	CCNE1_pathogenic
st_germ_ccne1_vus	subject_table		text	CCNE1_VUS
st_germ_cdh1_path	subject_table		text	CDH1_pathogenic
st_germ_cdh1_vus	subject_table		text	CDH1_VUS
st_germ_cdk4_path	subject_table		text	CDK4_pathogenic
st_germ_cdk4_vus	subject_table		text	CDK4_VUS
st_germ_cdk6_path	subject_table		text	CDK6_pathogenic
st_germ_cdk6_vus	subject_table		text	CDK6_VUS
st_germ_cdkn2a_path	subject_table		text	CDKN2A_pathogenic
st_germ_cdkn2a_vus	subject_table		text	CDKN2A_VUS
st_germ_cic_path	subject_table		text	CIC_pathogenic
st_germ_cic_vus	subject_table		text	CIC_VUS
st_germ_ctnnb1_path	subject_table		text	CTNNB1_pathogenic
st_germ_ctnnb1_vus	subject_table		text	CTNNB1_VUS
st_germ_ddr2_path	subject_table		text	DDR2_pathogenic
st_germ_ddr2_vus	subject_table		text	DDR2_VUS
st_germ_dicer1_path	subject_table		text	DICER1_pathogenic
st_germ_dicer1_vus	subject_table		text	DICER1_VUS
st_germ_egfr_path	subject_table		text	EGFR_pathogenic
st_germ_egfr_vus	subject_table		text	EGFR_VUS
st_germ_erbb2_path	subject_table		text	ERBB2_pathogenic
st_germ_erbb2_vus	subject_table		text	ERBB2_VUS
st_germ_erbb3_path	subject_table		text	ERBB3_pathogenic
st_germ_erbb3_vus	subject_table		text	ERBB3_VUS
st_germ_erbb4_path	subject_table		text	ERBB4_pathogenic
st_germ_erbb4_vus	subject_table		text	ERBB4_VUS
st_germ_ercc2_path	subject_table		text	ERCC2_pathogenic
st_germ_ercc2_vus	subject_table		text	ERCC2_VUS
st_germ_esr1_path	subject_table		text	ESR1_pathogenic
st_germ_esr1_vus	subject_table		text	ESR1_VUS
st_germ_fbxw7_path	subject_table		text	FBXW7_pathogenic
st_germ_fbxw7_vus	subject_table		text	FBXW7_VUS
st_germ_fgfr1_path	subject_table		text	FGFR1_pathogenic
st_germ_fgfr1_vus	subject_table		text	FGFR1_VUS
st_germ_fgfr2_path	subject_table		text	FGFR2_pathogenic
st_germ_fgfr2_vus	subject_table		text	FGFR2_VUS
st_germ_fgfr3_path	subject_table		text	FGFR3_pathogenic
st_germ_fgfr3_vus	subject_table		text	FGFR3_VUS
st_germ_fgfr4_path	subject_table		text	FGFR4_pathogenic
st_germ_fgfr4_vus	subject_table		text	FGFR4_VUS
st_germ_foxl2_path	subject_table		text	FOXL2_pathogenic
st_germ_foxl2_vus	subject_table		text	FOXL2_VUS
st_germ_fubp1_path	subject_table		text	FUBP1_pathogenic
st_germ_fubp1_vus	subject_table		text	FUBP1_VUS
st_germ_gata3_path	subject_table		text	GATA3_pathogenic
st_germ_gata3_vus	subject_table		text	GATA3_VUS
st_germ_gli1_path	subject_table		text	GLI1_pathogenic
st_germ_gli1_vus	subject_table		text	GLI1_VUS
st_germ_gli2_path	subject_table		text	GLI2_pathogenic
st_germ_gli2_vus	subject_table		text	GLI2_VUS
st_germ_gna11_path	subject_table		text	GNA11_pathogenic
st_germ_gna11_vus	subject_table		text	GNA11_VUS
st_germ_gnaq_path	subject_table		text	GNAQ_pathogenic
st_germ_gnaq_vus	subject_table		text	GNAQ_VUS
st_germ_gnas_path	subject_table		text	GNAS_pathogenic
st_germ_gnas_vus	subject_table		text	GNAS_VUS
st_germ_h33a_path	subject_table		text	H3-3A_pathogenic
st_germ_h33a_vus	subject_table		text	H3-3A_VUS
st_germ_h33b_path	subject_table		text	H3-3B_pathogenic
st_germ_h33b_vus	subject_table		text	H3-3B_VUS
st_germ_h3c2_path	subject_table		text	H3C2_pathogenic
st_germ_h3c2_vus	subject_table		text	H3C2_VUS
st_germ_h3c3_path	subject_table		text	H3C3_pathogenic
st_germ_h3c3_vus	subject_table		text	H3C3_VUS
st_germ_hras_path	subject_table		text	HRAS_pathogenic
st_germ_hras_vus	subject_table		text	HRAS_VUS
st_germ_idh1_path	subject_table		text	IDH1_pathogenic
st_germ_idh1_vus	subject_table		text	IDH1_VUS
st_germ_idh2_path	subject_table		text	IDH2_pathogenic
st_germ_idh2_vus	subject_table		text	IDH2_VUS
st_germ_kit_path	subject_table		text	KIT_pathogenic
st_germ_kit_vus	subject_table		text	KIT_VUS
st_germ_kras_path	subject_table		text	KRAS_pathogenic
st_germ_kras_vus	subject_table		text	KRAS_VUS
st_germ_lztr1_path	subject_table		text	LZTR1_pathogenic
st_germ_lztr1_vus	subject_table		text	LZTR1_VUS
st_germ_map2k1_path	subject_table		text	MAP2K1_pathogenic
st_germ_map2k1_vus	subject_table		text	MAP2K1_VUS
st_germ_mdm2_path	subject_table		text	MDM2_pathogenic
st_germ_mdm2_vus	subject_table		text	MDM2_VUS
st_germ_mdm4_path	subject_table		text	MDM4_pathogenic
st_germ_mdm4_vus	subject_table		text	MDM4_VUS
st_germ_met_path	subject_table		text	MET_pathogenic
st_germ_met_vus	subject_table		text	MET_VUS
st_germ_mtor_path	subject_table		text	MTOR_pathogenic
st_germ_mtor_vus	subject_table		text	MTOR_VUS
st_germ_myc_path	subject_table		text	MYC_pathogenic
st_germ_myc_vus	subject_table		text	MYC_VUS
st_germ_mycn_path	subject_table		text	MYCN_pathogenic
st_germ_mycn_vus	subject_table		text	MYCN_VUS
st_germ_nf1_path	subject_table		text	NF1_pathogenic
st_germ_nf1_vus	subject_table		text	NF1_VUS
st_germ_nf2_path	subject_table		text	NF2_pathogenic
st_germ_nf2_vus	subject_table		text	NF2_VUS
st_germ_notch1_path	subject_table		text	NOTCH1_pathogenic
st_germ_notch1_vus	subject_table		text	NOTCH1_VUS
st_germ_nras_path	subject_table		text	NRAS_pathogenic
st_germ_nras_vus	subject_table		text	NRAS_VUS
st_germ_palb2_path	subject_table		text	PALB2_pathogenic
st_germ_palb2_vus	subject_table		text	PALB2_VUS
st_germ_pdgfra_path	subject_table		text	PDGFRA_pathogenic
st_germ_pdgfra_vus	subject_table		text	PDGFRA_VUS
st_germ_pdgfrb_path	subject_table		text	PDGFRB_pathogenic
st_germ_pdgfrb_vus	subject_table		text	PDGFRB_VUS
st_germ_pik3ca_path	subject_table		text	PIK3CA_pathogenic
st_germ_pik3ca_vus	subject_table		text	PIK3CA_VUS
st_germ_pik3r1_path	subject_table		text	PIK3R1_pathogenic
st_germ_pik3r1_vus	subject_table		text	PIK3R1_VUS
st_germ_pole_path	subject_table		text	POLE_pathogenic
st_germ_pole_vus	subject_table		text	POLE_VUS
st_germ_prdm6_path	subject_table		text	PRDM6_pathogenic
st_germ_prdm6_vus	subject_table		text	PRDM6_VUS
st_germ_ptch1_path	subject_table		text	PTCH1_pathogenic
st_germ_ptch1_vus	subject_table		text	PTCH1_VUS
st_germ_pten_path	subject_table		text	PTEN_pathogenic
st_germ_pten_vus	subject_table		text	PTEN_VUS
st_germ_rac1_path	subject_table		text	RAC1_pathogenic
st_germ_rac1_vus	subject_table		text	RAC1_VUS
st_germ_raf1_path	subject_table		text	RAF1_pathogenic
st_germ_raf1_vus	subject_table		text	RAF1_VUS
st_germ_rb1_path	subject_table		text	RB1_pathogenic
st_germ_rb1_vus	subject_table		text	RB1_VUS
st_germ_ret_path	subject_table		text	RET_pathogenic
st_germ_ret_vus	subject_table		text	RET_VUS
st_germ_rictor_path	subject_table		text	RICTOR_pathogenic
st_germ_rictor_vus	subject_table		text	RICTOR_VUS
st_germ_rnf43_path	subject_table		text	RNF43_pathogenic
st_germ_rnf43_vus	subject_table		text	RNF43_VUS
st_germ_ros1_path	subject_table		text	ROS1_pathogenic
st_germ_ros1_vus	subject_table		text	ROS1_VUS
st_germ_sdha_path	subject_table		text	SDHA_pathogenic
st_germ_sdha_vus	subject_table		text	SDHA_VUS
st_germ_sdhb_path	subject_table		text	SDHB_pathogenic
st_germ_sdhb_vus	subject_table		text	SDHB_VUS
st_germ_sdhc_path	subject_table		text	SDHC_pathogenic
st_germ_sdhc_vus	subject_table		text	SDHC_VUS
st_germ_sdhd_path	subject_table		text	SDHD_pathogenic
st_germ_sdhd_vus	subject_table		text	SDHD_VUS
st_germ_smad4_path	subject_table		text	SMAD4_pathogenic
st_germ_smad4_vus	subject_table		text	SMAD4_VUS
st_germ_smarca4_path	subject_table		text	SMARCA4_pathogenic
st_germ_smarca4_vus	subject_table		text	SMARCA4_VUS
st_germ_smarcb1_path	subject_table		text	SMARCB1_pathogenic
st_germ_smarcb1_vus	subject_table		text	SMARCB1_VUS
st_germ_smo_path	subject_table		text	SMO_pathogenic
st_germ_smo_vus	subject_table		text	SMO_VUS
st_germ_spred1_path	subject_table		text	SPRED1_pathogenic
st_germ_spred1_vus	subject_table		text	SPRED1_VUS
st_germ_stk11_path	subject_table		text	STK11_pathogenic
st_germ_stk11_vus	subject_table		text	STK11_VUS
st_germ_sufu_path	subject_table		text	SUFU_pathogenic
st_germ_sufu_vus	subject_table		text	SUFU_VUS
st_germ_tertp_path	subject_table		text	TERT PROMOTER_pathogenic
st_germ_tertp_vus	subject_table		text	TERT PROMOTER_VUS
st_germ_tp53_path	subject_table		text	TP53_pathogenic
st_germ_tp53_vus	subject_table		text	TP53_VUS
st_germ_tsc1_path	subject_table		text	TSC1_pathogenic
st_germ_tsc1_vus	subject_table		text	TSC1_VUS
st_germ_tsc2_path	subject_table		text	TSC2_pathogenic
st_germ_tsc2_vus	subject_table		text	TSC2_VUS
st_germ_vegfr3_path	subject_table		text	VEGFR3_pathogenic
st_germ_vegfr3_vus	subject_table		text	VEGFR3_VUS
st_germ_wt1_path	subject_table		text	WT1_pathogenic
st_germ_wt1_vus	subject_table		text	WT1_VUS
st_germ_other_path	subject_table		text	Other_pathogenic
st_germ_other_vus	subject_table		text	Other_VUS
st_other_mut	subject_table		text	Other, to specify
st_germ_atm_path	subject_table		text	ATM_pathogenic
st_germ_atm_vus	subject_table		text	ATM_VUS
st_germ_bard1_path	subject_table		text	BARD1_pathogenic
st_germ_bard1_vus	subject_table		text	BARD1_VUS
st_germ_blm_path	subject_table		text	BLM_pathogenic
st_germ_blm_vus	subject_table		text	BLM_VUS
st_germ_brip1_path	subject_table		text	BRIP1_pathogenic
st_germ_brip1_vus	subject_table		text	BRIP1_VUS
st_germ_chek2_path	subject_table		text	CHEK2_pathogenic
st_germ_chek2_vus	subject_table		text	CHEK2_VUS
st_germ_fam175a_path	subject_table		text	FAM175A_pathogenic
st_germ_fam175a_vus	subject_table		text	FAM175A_VUS
st_germ_men1_path	subject_table		text	MEN1_pathogenic
st_germ_men1_vus	subject_table		text	MEN1_VUS
st_germ_mlh1_path	subject_table		text	MLH1_pathogenic
st_germ_mlh1_vus	subject_table		text	MLH1_VUS
st_germ_mre11a_path	subject_table		text	MRE11A_pathogenic
st_germ_mre11a_vus	subject_table		text	MRE11A_VUS
st_germ_msh2_path	subject_table		text	MSH2_pathogenic
st_germ_msh2_vus	subject_table		text	MSH2_VUS
st_germ_msh6_path	subject_table		text	MSH6_pathogenic
st_germ_msh6_vus	subject_table		text	MSH6_VUS
st_germ_muyth_path	subject_table		text	MUTYH_pathogenic
st_germ_muyth_vus	subject_table		text	MUYTH_VUS
st_germ_nbn_path	subject_table		text	NBN_pathogenic
st_germ_nbn_vus	subject_table		text	NBN_VUS
st_germ_pms2_path	subject_table		text	PMS2_pathogenic
st_germ_pms2_vus	subject_table		text	PMS2_VUS
st_germ_rad50_path	subject_table		text	RAD50_pathogenic
st_germ_rad50_vus	subject_table		text	RAD50_VUS
st_germ_rad51c_path	subject_table		text	RAD51C_pathogenic
st_germ_rad51c_vus	subject_table		text	RAD51C_VUS
st_germ_rad51d_path	subject_table		text	RAD51D_pathogenic
st_germ_rad51d_vus	subject_table		text	RAD51D_VUS
st_germ_xrcc2_path	subject_table		text	XRCC2_pathogenic
st_germ_xrcc2_vus	subject_table		text	XRCC2_VUS
st_germ_dpyd_path	subject_table		text	DPYD_pathogenic
st_germ_dpyd_vus	subject_table		text	DPYD_VUS
st_genreport	subject_table		descriptive	<div class="rich-text-field-label"><p> </p> <table style="height: 2408.8px;" border="0" width="662" cellspacing="0" cellpadding="0"> <tbody> <tr style="height: 24.4px;"> <td class="xl65" style="height: 24.4px; width: 87px;" width="87" height="21">Gene Name</td> <td class="xl65" style="height: 24.4px; width: 311.537506px;" width="312">Pathogenic Variant (Format - aaaaaa, bbbbb)</td> <td class="xl6…							[st_germtest_check]='1'
st_pm	subject_table		radio	Prophylactic mastectomy	1, No | 2, Yes, Contralateral prophylactic mastectomy | 3, Yes, Bilateral before invasive diagnosis
st_pm_date	subject_table		text	Date of surgery		If date not available, choose 15th as default	date_dmy				[st_pm]='2' or [st_pm]= '3'
st_canhist	subject_table	CLINICAL HISTORY	radio	Previous history of solid cancer (prior to current breast cancer diagnosis)?	1, Yes | 0, No							y
st_solidcan	subject_table		checkbox	Solid cancer	1, Bladder Cancer | 2, Brain Cancer | 3, Breast Cancer | 4, Cervix Cancer | 5, Colorectal Cancer | 6, Endometrial Cancer | 7, Head and Neck Cancer | 8, Melanoma | 9, Lung Cancer | 10, Ovarian Cancer | 11, Pancreatic Cancer | 12, Prostate Cancer | 13, Renal Cancer (RCC) | 14, Stomach Cancer | 15, Testis Cancer | 16, Thyroid Cancer | 17, Other						[st_canhist] = '1'
st_previous_cancer_other	subject_table		text	Other, please specify							[st_solidcan(17)] = '1'
st_solidcan_date	subject_table		text	Date of last solid cancer diagnosis			date_dmy				[st_canhist]='1'
st_othercomd	subject_table		yesno	Does the patient have any other pre-existing co-morbidities?
st_comorbsett	subject_table		checkbox	Co-morbidities setting	1, At primary diagnosis | 2, Between primary diagnosis and inclusion						[st_othercomd]='1'
st_comorb	subject_table		checkbox	List of co-morbidities	1, Metabolic (e.g., diabetes, obesity, etc.) | 2, Cardiovascular disease (incl hypertension) | 3, Pulmonary disease (including pulmonary embolism) | 4, Renal disease or renal impairment | 5, Gastro-intestinal disease | 6, Rheumatological/Auto-immune disease | 7, Chronic infection (e.g., HIV, tuberculosis) | 8, History of solid organ or bone marrow transplantation | 9, Neurological disease | 10, S…						[st_othercomd]='1'
st_metaboldis	subject_table		checkbox	Metabolic diseases	1, Diabetes with chronic complications (end organ damage) | 2, Mild to moderate diabetes (uncomplicated) | 3, Gout | 4, Hyperlipidemia or hypercholesterolemia | 5, Obesity | 6, Metabolic syndrome (three or more of the following: abdominal obesity, hyperglycemia, hyperlipidemia, hypertension and low HDL levels)						[st_comorb(1)]='1'
st_cardio	subject_table		checkbox	Cardiovascular Disease	0, Hypertension | 1, Coronary artery disease (incl angor and nSTEMI) | 2, Ischemic heart disease (incl Myocardial infarction) | 3, Congestive heart failure | 4, Atrial fibrillation | 5, Other cardiac arrhythmia | 6, Peripheral vascular disease | 7, Cerebrovascular accident or stroke | 8, Transient Ischemic Attack | 9, Other (cardiac disease, not otherwise specified)						[st_comorb(2)]='1'
st_pulmonary	subject_table		checkbox	Pulmonary Diseases	0, Asthma | 1, COPD/Emphysema | 2, Radiation-induced pneumonitis | 3, Immunotherapy-induced pneumonitis | 4, Pneumonia | 5, Pulmonary fibrosis | 6, Bronchiectasis | 7, Pulmonary embolism | 8, Obstructive sleep apnea | 9, Tuberculosis | 10, Asbestosis | 11, Other pulmonary disease | 12, Pulmonary disease, not otherwise specified						[st_comorb(3)]='1'
st_renal	subject_table		checkbox	Renal Disease	1, Mild Chronic renal insufficiency (CRI/CKD) (eGFR 60-80ml/min) | 2, Moderate CKD (eGFR 30-60ml/min) | 3, Severe CKD (eGFR 15-30ml/min) | 4, End-stage renal disease, not on dialysis (eGFR < 15ml/min) | 5, On dialysis | 6, Renal disease, not otherwise specified						[st_comorb(4)]='1'
st_gastro	subject_table		checkbox	Gastrointestinal disease	0, Peptic ulcer or gastritis | 1, Pancreatitis | 2, Coeliac disease | 3, Inflammatory Bowel Disease (IBD): Crohn's disease / Ulcerative Colitis | 4, Chronic colitis other than IBD | 5, Chronic viral hepatitis | 6, Moderate to severe liver impairment (such as cirrhosis) | 7, Mild liver impairment | 8, Liver disease, not otherwise specified | 9, Other gastro-intestinal disease, not otherwise specif…						[st_comorb(5)]='1'
st_auto_immune	subject_table		checkbox	Rheumatologic/Auto-immune	0, Inflammatory Bowel Disease (IBD): Crohn's disease / Ulcerative Colitis | 2, Other (please specify below) | 1, Auto-immune, not otherwise specified | 3, Rheumatoid Arthritis | 4, Spondyloarthritis | 5, Psoriasis | 6, Systematic Lupus Erythmatosis | 7, Sjögren Syndrome | 8, Connective tissue disease | 9, Polymyalgia Rheumatica						[st_comorb(6)]='1'
st_organs_disease_auto	subject_table		checkbox	Organs involved in the disease	0, Lung | 1, Gastro-intestinal tract | 2, Liver | 3, Skin | 4, Endocrine system | 5, Nervous system | 6, Other						[st_comorb(6)]='1'
st_other_auto	subject_table		notes	Other, specify							[st_organs_disease_auto(6)] = '1'
st_chronicinf	subject_table		checkbox	Chronic Infection	1, HIV | 2, HBV | 3, HCV | 4, Tuberculosis						[st_comorb(7)]='1'
st_organtrans	subject_table		checkbox	Organ transplantation/Bone Marrow	1, Lung | 2, Heart | 3, Kidney | 4, Liver | 5, Bone marrow | 6, Other						[st_comorb(8)]='1'
st_neuro	subject_table		checkbox	Neurodegenerative/Neurological Diseases	1, Parkinson's Disease | 2, Alzheimer's disease | 3, Multiple Sclerosis | 4, Amyotrophic Lateral Sclerosis | 5, Dementia (other than alzheimer's) | 6, Hemiplegia | 7, Cerebrovascular accident or stroke | 8, Transient Ischemic Attack						[st_comorb(9)]='1'
st_comorb_other	subject_table		notes	Other co-morbities							[st_comorb(12)] = '1'
st_haemcan	subject_table		checkbox	Haematological disease	1, Acute lymphoblastic leukemia (ALL) | 2, Acute myeloid leukemia (AML) | 3, Chronic lymphocytic leukemia (CLL) | 4, Chronic myeloid leukemia (CML) | 5, Multiple myeloma | 6, Myelodysplastic syndrome (MDS) | 7, Essential thrombocytosis (ET) | 8, Polycythemia vera (PV) | 9, Myelofibrosis (MF) | 10, Agressive lymphoma | 11, Diffuse large B-cell lymphoma | 12, Mantle cell lymphoma | 13, Burkitt lymp…						[st_canhist] = '2'
st_concomitant_drugs	subject_table	CONCOMITANT DRUGS	checkbox	Concomitant drugs at time of inclusion - categories	1, ACE inhibitor | 2, Sartanes | 3, Antidepressants | 4, Anti-manic (Lithium) | 5, Anti-epileptics | 6, Antihistamines | 7, Antiplatelet therapy | 8, Anti coagulant + Subcutaneous | 9, Benzodiazepines + Z-drugs | 10, Melantonine | 11, Antipsychotics | 12, Atypical antipsychotics | 13, Beta blocker | 14, Calcium antagonist | 15, Insulin (long and short acting) | 16, Metformin | 17, Sulfonylurea | …
st_concom_drugs_other	subject_table		notes	Other, please specify							[st_concomitant_drugs(25)]='1'
st_acei	subject_table		checkbox	ACE-inhibitors	1, Captopril | 2, cilazapril | 3, enalapril | 4, fosinopril | 5, lisinopril | 6, perindopril | 7, quinapril | 8, ramipril | 9, zofenopril						[st_concomitant_drugs(1)]='1'
st_sart	subject_table		checkbox	Sartanes	1, Candesartan | 2, eprosartan | 3, irbesartan | 4, losartan | 5, olmesartan | 6, telmisartan | 7, valsartan						[st_concomitant_drugs(2)]='1'
st_antidep	subject_table		checkbox	Antidepressants	1, SSRI's | 2, reboxetine | 3, TCA | 4, SNRI | 5, bupropion | 6, MAO-inh | 7, alfa2/serotonine antagonist						[st_concomitant_drugs(3)]='1'
st_antiepilep	subject_table		checkbox	Anti-epileptic drugs	1, Valproate | 2, lamotrigine | 3, levetiracetam | 4, brivaracetam | 5, topiramate						[st_concomitant_drugs(5)]='1'
st_antihist	subject_table		checkbox	Antihistamines	1, Levocetirizine | 2, desloratadine | 3, meclozine | 4, dimetindene | 5, bilastine						[st_concomitant_drugs(6)]='1'
st_antiplatelet	subject_table		checkbox	Anti-platelet therapy	1, Acetylsalicyacid | 2, P2YR antagonist (clopidogrel/prasugrel/ticlopidine/..) | 3, dipyridamole | 4, Glycoprotein IIB/IIA R antagonist						[st_concomitant_drugs(7)]='1'
st_anticoag	subject_table		checkbox	Anti coagulant oral + Subcutaneous	1, VKA | 2, DOACs						[st_concomitant_drugs(8)]='1'
st_benzo	subject_table		checkbox	Benzodiazepines + Z-drugs	1, Alprazolam | 2, clobazam | 3, zolpidem/zopiclon						[st_concomitant_drugs(9)]='1'
st_antipsych	subject_table		checkbox	Antipsychotics	1, Fenothiazines | 2, butyrofenones | 3, benzamides						[st_concomitant_drugs(11)]='1'
st_atypantipsych	subject_table		checkbox	Atypical antipsychotics	1, Clozapine | 2, quetiapine | 3, risperidone						[st_concomitant_drugs(12)]='1'
st_betablock	subject_table		checkbox	Beta blocker	1, Acetabutalol | 2, labetalol | 3, propranolol						[st_concomitant_drugs(13)]='1'
st_calanta	subject_table		checkbox	Calcium antagonist	1, Verapamil | 2, diltiazem | 3, dihydropyridines						[st_concomitant_drugs(14)]='1'
st_antiarrh	subject_table		checkbox	Antiarrhythmics	1, Adenosine | 2, vernakalant | 3, amiodaron | 4, disopyramide | 5, flecainide | 6, sotalol | 7, propafenon | 8, atropine | 9, isoprenaline						[st_concomitant_drugs(24)]='1'
st_addcomm	subject_table		notes	Additional comments
st_patsum	subject_table		notes	Brief summary of the patient
st_endoresis	subject_table	MISCELLANEOUS	radio	Endocrine resistance	1, primary resistance | 2, secondary resistance	according to recent ESMO guidelines, select NI if there is inadequate information to decide and NA if the patient is non-hormone sensitive
st_dpyd_screen	subject_table		yesno	Was DPYD screening performed?
lr_date_test	labresults_table	LAB RESULTS TO BE FROM RESULTS OF PATIENT INCLUSION. WE COMPLETE OR ADD INFORMATION FROM LATER STAGES OF DISEASE PROGRESSION ON A CASE BY CASE BASIS WITH THE MENTION OF THE DATE M CODES FOR OTHER RESPONSES: NI = IF NO INFORMATION IS AVAILABLE NA = IF THE FIELD HAS NO ADEQUATE RESPONSE APPLICABLE - HELPS TO SORT OUT DURING ANALYSIS NP = IN CASE OF NON-PERFORMED TESTS OR EXAMINATIONS AT THE TIME OF…	text	Date of testing			date_dmy
lr_patset	labresults_table		radio	Patient Setting	1, Primary diagnosis | 2, Primary BC treatment | 3, Metastatic diagnosis | 4, Metastatic BC treatment | 5, Palliative care
lr_hcv	labresults_table	HCV Serology	text	Hepatitis C As (Roche)		Negative/Positive/Not Taken/Unknown
lr_hiv	labresults_table	HIV Serology	text	HIV Ag/As		Negative/Positive/Not Taken/Unknown
lr_hiv_roche	labresults_table		text	HIV Ag/As (Roche)		Negative/Positive/Not Taken/Unknown
lr_hepb_ag	labresults_table	Hepatitis B Serology	text	Hepatitis B Surface Ag (HBsAg)		Negative/Positive/Not Taken/Unknown
lr_hepb_as	labresults_table		text	Hepatitis B Surface As		Negative/Positive/Not Taken/Unknown
lr_hepb_ig	labresults_table		text	Hepatitis B core As		Negative/Positive/Not Taken/Unknown
lr_cmv_igm	labresults_table	CMV Serology	text	Cytomegalovirus IgM		Negative/Positive/Not Taken/Unknown
lr_cmv_igm_q	labresults_table		text	Cytomegalovirus IgM - Quantitative		index
lr_cmv_igg	labresults_table		text	Cytomegalovirus IgG		Negative/Positive/Not Taken/Unknown
lr_cmv_igg_q	labresults_table		text	Cytomegalovirus IgG - Quantitative		AU/mL
lr_cmvavid_com	labresults_table		notes	Comments on CMV avidity
lr_hemoglobine	labresults_table	complet formula	text	Haemoglobin		g/dL
lr_wbc_count	labresults_table		text	WBC Count		10**9/L
lr_neutrofielen_count	labresults_table		text	Neutrophil count		10**9/L
lr_eosinofielen_count	labresults_table		text	Eosinophil count		10**9/L
lr_basofielen_count	labresults_table		text	Basophil count		10**9/L
lr_lymfocyten_count	labresults_table		text	Lymphocyte count		10**9/L
lr_monocyten_count	labresults_table		text	Monocyte count		10**9/L
lr_platelet_count	labresults_table		text	Blood platelet count		10**9/L
lr_ca_15_3_borst	labresults_table	Biochemistry	text	CA 15-3 (breast protein)		kU/L
lr_creatinine	labresults_table		text	Creatinine		mg/dL
lr_egfr_ckd_epi	labresults_table		text	eGFR (CKD-EPI)		mL/min/1.73 m**2
lr_albumine	labresults_table		text	Albumin		g/L
lr_glucose	labresults_table		text	Glucose		mg/dL
lr_hba1c_dcct	labresults_table		text	HbA1c (DCCT)		%
lr_phosphatase_alkaline	labresults_table		text	Alkaline Phosphatase		U/L
lr_ast	labresults_table		text	AST		U/L
lr_alt	labresults_table		text	ALT		U/L
lr_gamma_gt	labresults_table		text	Gamma GT		U/L
lr_leptin	labresults_table		text	Leptin		µg/L
lr_bilirubin_total	labresults_table		text	Bilirubin total		mg/dL
lr_ldh	labresults_table		text	LDH		U/L
lr_crp	labresults_table		text	CRP		mg/L
lr_cholesterol_tot	labresults_table		text	Cholesterol (Total)		mg/dL
lr_calculated_ldl_cholesterol	labresults_table		text	Calculated LDL-Cholesterol		mg/dL
lr_triglycerides	labresults_table		text	Triglycerides		mg/dL
lr_hdl_cholesterol	labresults_table		text	HDL-Cholesterol		mg/dL
lr_ldl_cholesterol	labresults_table		text	LDL-Cholesterol		mg/dL
lr_apolipoproteine_a1	labresults_table	Apolipoproteins A1+B	text	Apolipoprotein A1		g/L
lr_apolipoproteine_b	labresults_table		text	Apolipoprotein B		g/L
lr_lipoprotein_a	labresults_table		text	Lipoprotein (a)		nmol/L
lr_total_protein	labresults_table		text	Total protein		g/L
lr_albumine_fractie	labresults_table	Protein electrophoresis	text	Albumin Fraction		g/L
lr_alfa1_globuline_fractie	labresults_table		text	Alpha 1-globulin fraction		g/L
lr_alfa2_globuline_fractie	labresults_table		text	Alpha 2-globulin fraction		g/L
lr_beta_globuline_fractie	labresults_table		text	Beta-globulin fraction		g/L
lr_gamma_globuline_fractie	labresults_table		text	Gamma-globulin fraction		g/L
lr_tsh	labresults_table		text	TSH		mIU/L
lr_free_t4	labresults_table		text	Free T4		pmol/L
lr_fasting_insulin	labresults_table		text	Fasting Insulin		pmol/L
lr_c_peptide_nuchter	labresults_table		text	Fasting C-peptide		nmol/L
lr_fsh	labresults_table		text	FSH		IU/L
lr_lh	labresults_table		text	LH		IU/L
lr_shbg	labresults_table		text	SHBG		nmol/L
lr_estradiol	labresults_table		text	Estradiol		ng/L; only for pre-menopausal patients but if you already have a value when the patient was non-premenopausal - record it
lr_estradiol_lcmsms	labresults_table		text	Estradiol (E2 - LC-MS/MS)		ng/L
lr_progesteron	labresults_table		text	Progesterone		µg/L
lr_oestron	labresults_table		text	Oestrogen (LC-MSMS)		ng/L
lr_testosteron	labresults_table		text	Testosterone (LC-MS/MS)		ng/dL
lr_androstenedion	labresults_table		text	Androgen (LC-MS/MS)		ng/dL
lr_17_hydroxyprogesteron	labresults_table		text	17-Hydroxyprogesterone		µg/dL
lr_igf1	labresults_table		text	Insulin-like growth factor 1 (IGF-1)		µg/L
lr_igf1_zscore	labresults_table		text	IGF-1 (z-score)
lr_dheas	labresults_table		text	DHEAS		µg/dL
lr_calc	labresults_table		text	Calcium		in mmol/L	number
bl_diag	breast_lesions	INSTRUMENT TO CAPTURE THE CLINICAL INFORMATION OF THE BREAST AND AXILLA (DX AND PRE-METASTATIC) TILL PATIENT INCLUSION FIRST INSTANCE HAS TO BE PRIMARY DIAGNOSIS/DE NOVO METASTASIS M CODES FOR OTHER RESPONSES: NI = IF NO INFORMATION IS AVAILABLE NA = IF THE FIELD HAS NO ADEQUATE RESPONSE APPLICABLE - HELPS TO SORT OUT DURING ANALYSIS NP = IN CASE OF NON-PERFORMED TESTS OR EXAMINATIONS AT THE TIME…	text	Date of diagnosis		if exact date unknown, take 15th as default	date_dmy
bl_moddiag	breast_lesions		radio	Mode of diagnosis	1, Population imaging based screening | 2, Palpation or other symptoms or signs (weight loss, inversion of the nipple,...) | 3, Incidental finding on imaging | 4, Progression
bl_firstdiag	breast_lesions		radio	First diagnosis?	1, Yes | 0, No
bl_diagno	breast_lesions		text	If no, define context (2nd primary, loco-regional)							[bl_firstdiag]='0'
bl_relloc	breast_lesions		radio	Region of diagnosis	1, Ipsilateral breast only, same quadrant | 2, Ipsilateral breast only, different quadrant | 3, Ipsilateral Axilla only | 4, Ipsilateral Axilla and breast, same quadrant | 5, Ipsilateral Axilla and breast, different quadrant | 6, Contralateral breast only | 7, Contralateral breast and axilla | 8, Bilateral breast only | 9, Bilateral breast with ipsilateral axilla | 10, Bilateral breast with contr…						[bl_firstdiag]='0'
bl_lateral	breast_lesions		radio	Laterality	1, Left | 2, Right | 3, Bi-lateral
bl_lefttquad	breast_lesions		checkbox	Breast left quadrant location	1, Upper inner | 2, Lower Inner | 3, Upper Outer | 4, Lower Outer | 5, Central						[bl_lateral]='1' OR [bl_lateral]='3'
bl_rightquad	breast_lesions		checkbox	Breast right quadrant location	1, Upper inner | 2, Lower Inner | 3, Upper Outer | 4, Lower Outer | 5, Central						[bl_lateral]='2' OR [bl_lateral]='3'
bl_mfl	breast_lesions		radio	Multi-focal?	1, Yes | 0, No
bl_ctbron	breast_lesions		checkbox	Source of cT classification	1, Breast MRI | 2, Ultrasound | 3, Mammography
bl_ct	breast_lesions		radio	cT	1, Tx | 2, T0 | 3, Tis (Paget) | 4, Tis (DCIS) | 5, T1mi | 6, T1a | 7, T1b | 8, T1c | 9, T2 | 10, T3 | 11, T4a | 12, T4b | 13, T4c | 14, T4d
bl_cn	breast_lesions		radio	cN	1, Nx | 2, N0 | 3, N1 | 4, N1mi | 5, N2a | 6, N2b | 7, N3a | 8, N3b | 9, N3c
bl_cm	breast_lesions		radio	cM	0, M0 | 1, M1 | 2, Mx
bl_staging_info	breast_lesions		descriptive
bl_clinical_stage	breast_lesions		radio	Clinical stage	1, I | 2, IIA | 3, IIB | 4, IIIA | 5, IIIB | 6, IIIC | 7, IV
bl_siteofdiag	breast_lesions		radio	Site of diagnosis	1, UZ Leuven | 2, External Centre
bl_comm	breast_lesions		notes	Comments
nbp_diag	nonbreast_primary	INSTRUMENT TO CAPTURE THE CLINICAL INFORMATION OF INCIDENCE OF NON-BREAST PRIMARY DIAGNOSIS. M CODES FOR OTHER RESPONSES: NI = IF NO INFORMATION IS AVAILABLE NA = IF THE FIELD HAS NO ADEQUATE RESPONSE APPLICABLE - HELPS TO SORT OUT DURING ANALYSIS NP = IN CASE OF NON-PERFORMED TESTS OR EXAMINATIONS AT THE TIME OF RECORDING UNK = IF YOU ARE NOT SURE IF INFORMATION CAN BE FOUND BY YOU FROM THE FILE	text	Date of diagnosis		if exact date unknown, take 15th as default	date_dmy
nbp_moddiag	nonbreast_primary		radio	Mode of diagnosis	1, Population imaging based screening | 2, Palpation or other symptoms or signs (weight loss, inversion of the nipple,...) | 3, Incidental finding on imaging | 4, Progression
nbp_relloc	nonbreast_primary		radio	Second primary cancer origin	24, Cerebral | 25, Leptomeningeal | 26, Eye | 27, Lung carcinoma | 28, Colorectal cancer | 29, Gastric cancer | 30, Small intestine cancer | 31, Esophageal cancer | 32, Lymphoma | 33, Leukemia | 34, Renal Cell carcinoma | 35, Cancer of kidney | 36, Ovarian cancer | 37, Endometrial cancer | 38, Cervix Carcinoma | 39, Adrenocortical cancer | 40, Primary peritoneal cancer | 41, Cutaneous cancer (mel…	based on the national cancer institute list
nbp_ct	nonbreast_primary		radio	cT	1, Tx | 2, T0 | 3, Tis (Paget) | 4, Tis (DCIS) | 5, T1mi | 6, T1a | 7, T1b | 8, T1c | 9, T2 | 10, T3 | 11, T4a | 12, T4b | 13, T4c | 14, T4d
nbp_ctbron	nonbreast_primary		checkbox	Source of cT classification	1, CT | 2, PET/CT | 3, MRI | 4, Ultrasound
nbp_cn	nonbreast_primary		radio	cN	1, Nx | 2, N0 | 3, N1 | 4, N1mi | 5, N2a | 6, N2b | 7, N3a | 8, N3b | 9, N3c
nbp_cm	nonbreast_primary		radio	cM	0, M0 | 1, M1 | 2, Mx
nbp_staging_info	nonbreast_primary		descriptive
nbp_clinical_stage	nonbreast_primary		radio	Clinical stage	1, I | 2, IIA | 3, IIB | 4, IIIA | 5, IIIB | 6, IIIC | 7, IV
nbp_siteofdiag_v2	nonbreast_primary		radio	Site of diagnosis	1, UZ Leuven | 2, External Centre
nbp_comm_v2	nonbreast_primary		notes	Comments
cm_datediag	cancer_metastasis	THIS INSTRUMENT WILL ONLY RECORD THE TIMEPOINTS OF LESIONS DURING PATIENT DISEASE PROGRESSION. EXAMPLE - IF 2 LESIONS IN THE LIVER : 2 RECORDS WITH THE SAME DATE (2 INSTANCES). THEN IF ONE OR THE OTHER PROGRESS: ANOTHER RECORD DEPENDING ON THE DATE OF DETECTION M CODES FOR OTHER RESPONSES: NI = IF NO INFORMATION IS AVAILABLE NA = IF THE FIELD HAS NO ADEQUATE RESPONSE APPLICABLE - HELPS TO SORT OU…	text	Date of diagnosis			date_dmy
cm_frdet	cancer_metastasis		radio	Was this the first detection of metastasis	1, Yes | 0, No
cm_basdiag	cancer_metastasis		checkbox	Basis of diagnosis	1, Symptoms | 2, Incidental finding | 3, Tumor marker (CA15.3, liquid biopsy) | 4, Other lab abnormalities (drastic variations in lab results/biochemistry workup) | 5, Screening at BC diagnosis | 6, Imaging						[cm_frdet]='1'
cm_metregion	cancer_metastasis		checkbox	Region/Organ detected	1, Brain | 2, Leptomeningeal | 3, CSF Positive | 4, Eye | 5, Breast | 6, Lymph node metastasis | 7, Pleural fluid Positive | 8, Pleura Left | 9, Pleura Right | 10, Lung Left | 11, Lung Right | 12, Adrenal | 13, Ascites Positive | 14, Cutaneous | 15, GI Tract | 16, Liver | 17, Spleen | 18, Peritoneal | 19, Bone | 20, Bone Marrow | 21, Kidney | 22, Ovary and tubes | 23, Other | 24, Blood
cm_otherorg	cancer_metastasis		notes	Other, specify							[cm_metregion(23)]='1'
cm_clinseq	cancer_metastasis		yesno	Was clinical sequencing performed
cm_clinseq_date	cancer_metastasis		text	Date of clinseq			date_dmy				[cm_clinseq]='1'
cm_clinseq_alt	cancer_metastasis		notes	Clinseq alterations		Genes, comma separated					[cm_clinseq]='1'
cm_clinseq_repup	cancer_metastasis		file	Clinseq reports
cm_comm	cancer_metastasis		notes	Comments		to add if the mets were extensive, interface etc
it_id	imaging	INSTRUMENT TO CAPTURE IMAGING INFORMATION OF ONCOLOGICAL LESIONS OF THE PATIENT DURING LIFE. THE INSTRUMENT IS REPEATABLE SO ADD AS MANY INSTANCES AS REQUIRED. DATE AND IMAGING TYPE IS THE ANCHOR FOR EACH INSTANCE. ONLY ADD LESION INFORMATION THAT WAS PERFORMED ON THAT SPECIFIC DATE. IF MULTIPLE LESIONS OR IMAGING TYPES WERE SCANNED ON ONE DATE, CREATE MULTIPLE INSTANCES WITH THE SAME DATE TO PRE…	calc	Image number	[current-instance]
it_date	imaging		text	Date of imaging		Take 15th as default, if precise information is not provided	date_dmy
it_type	imaging		radio	Type of imaging	1, MRI | 2, ultrasound | 3, mammography | 4, PET Scan - CT with contrast | 6, PET Scan - CT without contrast | 7, CT with contrast | 8, CT without contrast | 9, Bone Scintigraphy | 10, X-ray
it_organ_region	imaging		checkbox	Organ - regions scanned	1, Head | 2, Neck | 3, Thorax | 4, Breast | 5, Axilla | 6, Full abdomen | 7, Upper abdomen | 8, Liver (only) | 9, Pelvis | 10, Full skeleton | 11, Full body | 12, Upper limb | 13, Lower limb | 14, Spine | 15, Thyroid | 16, Skin | 17, Other
it_skin	imaging		notes	Describe the location of the skin							[it_organ_region(16)] = "1"
it_otherscan	imaging		notes	If other, mention the region							[it_organ_region(17)] = "1"
it_imreport	imaging		notes	Imaging report
it_siteofimaging	imaging		radio	Site of imaging	1, UZ Leuven: Images available | 2, UZ Leuven: Images unavailable | 3, External: Images available | 4, External: Images unavailable
p_dateofsam	pathology	INSTRUMENT WILL CAPTURE PATHOLOGICAL INFORMATION REPORTED DURING DIAGNOSIS, FOLLOW UP LIQUID BIOPSIES (PRE-INCLUSION) AND AT RESECTION. INSTRUMENT IS REPEATABLE. M CODES FOR OTHER RESPONSES: NI = IF NO INFORMATION IS AVAILABLE NA = IF THE FIELD HAS NO ADEQUATE RESPONSE APPLICABLE - HELPS TO SORT OUT DURING ANALYSIS NP = IN CASE OF NON-PERFORMED TESTS OR EXAMINATIONS AT THE TIME OF RECORDING UNK =…	text	Date of sampling			date_dmy
p_ther_stat	pathology		radio	Treatment status	1, Treatment naive | 2, Neoadjuvant | 3, Adjuvant/metastatic
p_status	pathology		radio	Status	1, Biopsy | 2, Liquid Biopsy | 3, Resection
p_bnumber	pathology		text	Specimen ID (only for blocks with marker information)
p_specloc	pathology		radio	Specimen Location	1, Breast | 2, Axilla | 3, Other
p_breast_foc	pathology		radio	Foci of breast lesions	0, Unifocal | 1, Multifocal						[p_specloc]='1'
p_biopsett	pathology		radio	Reason for biopsy	1, Diagnostic | 2, Complication/Treatment side effect	If side effect, do not fill anything else in the entire instrument except sample location					[p_status]='1'
p_biophistset	pathology		radio	Histopathological status of biopsy	1, Malignant | 2, Negative/Normal						[p_status]='1'
p_liqbioloc	pathology		radio	Liquid biopsy location	1, CSF | 2, Pleura | 3, Ascites | 4, Bone Marrow | 5, Blood						[p_status] = '2'
p_solsamloc	pathology		sql	Solid sample location	Select value from redcap_data where field_name = 'sql_ol_stringfin' and project_id = 'xxx' and record ='xxx' order by value		autocomplete
p_solsamloc_2	pathology		sql	Solid sample location 2	Select value from redcap_data where field_name = 'sql_ol_stringfin' and project_id = 'xxx' and record ='xxx' order by value	In case the slide has contains two different anatomical histologies	autocomplete
p_solsamloc_3	pathology		sql	Solid sample location 3	Select value from redcap_data where field_name = 'sql_ol_stringfin' and project_id = 'xxx' and record ='xxx' order by value	If this field does not need to be filled, please choose NA	autocomplete
p_surgery_diameter_tumor	pathology		text	Surgery Tumor Diameter		of largest focus, in mm	number	0			[p_status]= '3' AND [p_specloc]='2'
p_surgery_number_foci	pathology		text	Surgery Foci Number			integer	0			[p_status]= '3' AND [p_specloc]='2'
p_histologic_type	pathology		radio	Histologic type	1, Invasive carcinoma of no special type (NST) | 2, Invasive lobular carcinoma (ILC) | 3, Invasive carcinoma with NST and ILC features | 4, Mucinous carcinoma | 5, Invasive papillary carcinoma | 6, Invasive micropapillary carcinoma | 7, Invasive cribriform carcinoma | 8, Invasive carcinoma, type cannot be determined | 9, Tubulolobular carcinoma | 10, Metaplastic carcinoma | 11, Other						[p_status]!='2'
p_histologic_mix	pathology		radio	Histologic type - mixed	1, Invasive carcinoma of no special type (NST) | 2, Invasive lobular carcinoma (ILC) | 3, Invasive carcinoma with NST and ILC features | 4, Mucinous carcinoma | 5, Invasive papillary carcinoma | 6, Invasive micropapillary carcinoma | 7, Invasive cribriform carcinoma | 8, Invasive carcinoma, type cannot be determined | 9, Tubulolobular carcinoma | 10, Metaplastic carcinoma | 11, Other						[p_status]!='2'
p_lob_subtype	pathology		radio	Lobular subtype	1, Classic | 2, Pleomorphic | 3, Trabecular | 4, Alveolar | 5, Histiocytoid | 6, Solid | 7, Signet ring cell | 8, None otherwise specified						[p_status]!='2' AND [p_histologic_type] = '2'
p_other_hist_type	pathology		text	Other, please specify		for histologic type					[p_status]!='2' AND [p_histologic_type]=11
p_other_hist_mixed	pathology		text	Other, please specify		for histologic type mixed					[p_status]!='2' AND [p_histologic_mix]=11
p_grading	pathology		radio	Grading	1, 1 | 2, 2 | 3, 3	if a mixture of grades found, select the one with the poorest differentiation					[p_status]!='2'
p_lymphatic_invasion	pathology		radio	Lymphatic Invasion	0, Absent | 1, Present						[p_status]!='2'
p_perineural	pathology		radio	Perineural	0, Absent | 1, Present						[p_status]!='2'
p_axilla	pathology		radio	Axilla	1, Sentinel lymph node | 2, Sentinel lymph node followed by axillary lymph node dissection | 3, Axillary lymph node dissection	If sentinel + clearance was done on two separate days then make two instances					[p_status]= '3' AND [p_specloc]='2'
p_surgery_resec_mar	pathology		radio	Surgery Resection Margin	0, negative | 1, positive | 2, dubious (< 1mm)	only for invasive foci					[p_status]='3'
p_resecbrquad	pathology		radio	Resection breast quadrant	1, Upper inner | 2, Lower Inner | 3, Upper Outer | 4, Lower Outer | 5, Central						[p_specloc]='1' AND [p_status]='3'
p_at_surgery_pos_aln	pathology		text	Positive ALN at Surgery			integer	0			[p_status]= '3' AND [p_specloc]='2'
p_surgery_aln_maxdiameter	pathology		text	ALN Max Diameter at Surgery		mm	number	0			[p_status]= '3' AND [p_at_surgery_pos_aln] > 0
p_insitu_nst_bin	pathology		radio	In situ - NST	0, Absent | 1, Present						[p_status]!='2'
p_insitu_ilc_bin	pathology		radio	In situ - lobular	0, Absent | 1, Present						[p_status]!='2'
p_in_situ_nuclear_grade_dcis	pathology		radio	DCIS Nuclear Grade	1, 1 | 2, 2 | 3, 3						[p_status]!='2'
p_lcis_type	pathology		radio	LCIS type	1, classic | 2, florid | 3, pleomorphic						[p_status]!='2'
p_in_situ_necrosis	pathology		radio	Necrosis	0, Absent | 1, Present	In-situ only					[p_status]!='2'
p_paget	pathology		radio	PAGET	0, Absent | 1, Present						[p_status]= '3' AND [p_ther_stat]='2'
p_ihcset	pathology		radio	Immunohistochemistry and histology	1, Primary report at diagnosis | 2, Primary report after revision | 3, Non-primary lesions	Repeating instrument - add necessary instances based on setting					[p_status]!='2'
p_er_perc	pathology		slider	ER percentage	0 | 50 | 100		number				[p_status]!='2'		RH
p_er_pc_score	pathology		radio	ER percentage score	0, 0 | 1, 1 | 2, 2 | 3, 3 | 4, 4 | 5, 5
p_er_intensity	pathology		radio	ER intensity	0, 0 | 1, 1 | 2, 2 | 3, 3						[p_status]!='2'
p_er	pathology		radio	ER total score	0, 0 | 1, 1 | 2, 2 | 3, 3 | 4, 4 | 5, 5 | 6, 6 | 7, 7 | 8, 8						[p_status]!='2'
p_er_status	pathology		radio	ER Status	1, Positive | 0, Negative						[p_status]!='2'
p_ercom	pathology		notes	Comments for ER
p_pr_perc	pathology		slider	PR percentage	0 | 50 | 100		number				[p_status]!='2'		RH
p_pr_pc_score	pathology		radio	PR percentage score	0, 0 | 1, 1 | 2, 2 | 3, 3 | 4, 4 | 5, 5
p_pr_intensity	pathology		radio	PR intensity	0, 0 | 1, 1 | 2, 2 | 3, 3						[p_status]!='2'
p_pr	pathology		radio	PR total score	0, 0 | 1, 1 | 2, 2 | 3, 3 | 4, 4 | 5, 5 | 6, 6 | 7, 7 | 8, 8						[p_status]!='2'
p_pr_status	pathology		radio	PR Status	1, Positive | 0, Negative						[p_status]!='2'
p_prcom	pathology		notes	Comments for PR
p_ar	pathology		slider	AR percentage	0 | 50 | 100		number				[p_status]!='2'		RH
p_arcom	pathology		notes	Comments for AR
p_her2_score	pathology		radio	HER2+ score	1, 1+ | 2, 2+ | 3, 3+ | 0, 0						[p_status]!='2'
p_fish	pathology		radio	HER2+ FISH	0, no amplification | 1, amplification						[p_status]='1' or '3' AND ([p_her2_score] = '2' or [p_her2_score] = '3')
p_her2_status	pathology		radio	HER2 Status	1, HER2-positive | 2, HER2-2+ | 3, HER2-1+ | 4, HER2-ultralow | 5, HER2-undetectable						[p_status]!='2'
p_her2_fish	pathology		text	FISH HER2 score							[p_status]='1' or '3' AND ([p_her2_score] = '2' or [p_her2_score] = '3')		RH
p_her2_cep17	pathology		text	CEP17 score							[p_status]='1' or '3' AND ([p_her2_score] = '2' or [p_her2_score] = '3')		RH
p_ratio	pathology		calc	ratio	[p_her2_fish]/[p_her2_cep17]						[p_status]='1' or '3' AND ([p_her2_score] = '2' or [p_her2_score] = '3')
p_ki67_mib1	pathology		slider	Ki67/MIB1	0 | 50 | 100	%					[p_status]!='2'		RH
p_ecad	pathology		radio	CDH1 status (E-Cadherin)	1, Positive | 0, Negative
p_pt	pathology		radio	pT	1, Tis | 2, T1mi | 3, T1mi(m) | 4, T1a | 5, T1b | 6, T1c | 7, T1a(m) | 8, T1b(m) | 9, T1c(m) | 10, T2 | 11, T2(m) | 12, T3 | 13, T3(m) | 14, T4a | 15, T4a(m) | 16, T4b | 17, T4b(m) | 18, T4c | 19, T4c(m)						[p_status]='3' AND [p_ther_stat]!='3'
p_pn	pathology		radio	pN	1, N0 | 2, N0(i+) | 3, N0(i+)(sn) | 4, N1mi | 5, N1mi(sn) | 6, N1a | 7, N1a(sn) | 8, N1b | 9, N1b(sn) | 10, N1c | 11, N1c(sn) | 12, N2a | 13, N2b | 14, N3a | 15, N3b | 16, N3c						[p_status]= '3' AND [p_ther_stat]!='3'
p_surgery_residual_tumorbed	pathology		text	Surgery Residual Tumor bed		mm; if no neoadjuvant put NA	number	0			[p_status]= '3' AND [p_ther_stat]='2'
p_post_surgery_pcr	pathology		yesno	Surgery pCR							[p_status]= '3' AND [p_ther_stat]='2'
p_post_surgery_rcb_score	pathology		text	Post Surgery RCB Score			number	0			[p_status]= '3' AND [p_ther_stat]='2'
p_post_surgery_rcb_class	pathology		radio	RCB Class	0, 0 | 1, 1 | 2, 2 | 3, 3						[p_status]= '3' AND [p_ther_stat]='2'
p_post_surgery_miller_payne	pathology		radio	Miller-Payne Score	1, 1 | 2, 2 | 3, 3 | 4, 4 | 5, 5						[p_status]= '3' AND [p_ther_stat]='2'
p_pathrep_date	pathology		text	Date of pathology report		latest date where all the reports have been finalised	date_dmy
p_pathreport	pathology		notes	Pathology Report		Also add a list of IHC markers used for liquid biopsies
p_ngsrep_date	pathology		text	Date of NGS report		latest date where all the reports have been finalised	date_dmy
p_ngsreport	pathology		notes	NGS report		Found within the pathology report if it is a solid tissue sample
ct_info	cancer_therapy_table	INSTRUMENT DESIGNED TO CAPTURE THERAPY INFORMATION OF THE PATIENT INSTRUMENT IS REPEATABLE SO ADD AS MANY INSTANCES AS REQUIRED. M CODES FOR OTHER RESPONSES: NI = IF NO INFORMATION IS AVAILABLE NA = IF THE FIELD HAS NO ADEQUATE RESPONSE APPLICABLE - HELPS TO SORT OUT DURING ANALYSIS NP = IN CASE OF NON-PERFORMED TESTS OR EXAMINATIONS AT THE TIME OF RECORDING UNK = IF YOU ARE NOT SURE IF INFORMATI…	descriptive	The form is intended to be filled as many time as treatment has been received by the patient
ct_id	cancer_therapy_table		calc	Cancer therapy ID	[current-instance]
ct_therapy_setting	cancer_therapy_table		radio	Therapy setting	1, Neoadjuvant, curative intent | 2, Surgery of the breast/Axilla | 3, Adjuvant, curative intent | 4, Metastatic | 5, Palliative (sedation/euthanasia)
ct_yct	cancer_therapy_table		radio	ycT	1, Tx | 2, T0 | 3, Tis (Paget) | 4, Tis (DCIS) | 5, T1mi | 6, T1a | 7, T1b | 8, T1c | 9, T2 | 10, T3 | 11, T4a | 12, T4b | 13, T4c | 14, T4d | 15, NA						[ct_therapy_setting]='1'
ct_ycn	cancer_therapy_table		radio	ycN	1, Nx | 2, N0 | 3, N1 | 4, N1mi | 5, N2a | 6, N2b | 7, N3a | 8, N3b | 9, N3c | 10, NA						[ct_therapy_setting]='1'
ct_ycm	cancer_therapy_table		radio	ycM	0, M0 | 1, M1 | 2, Mx | 3, NA						[ct_therapy_setting]='1'
ct_treatment_received	cancer_therapy_table		radio	Treatment received In adjuvant setting please choose only among Radiotherapy and Systemic treatment	1, Systemic treatment | 2, Surgery | 3, Radiotherapy | 4, Radiofrequency ablation (RFA) | 5, Embolization | 6, Radioisotopes | 7, Other						[ct_therapy_setting] = '3' or [ct_therapy_setting] = '4'
ct_treatreceived_other	cancer_therapy_table		text	Other, please specify							[ct_treatment_received] = '7'
ct_localisation	cancer_therapy_table		checkbox	Localisation of the treatment	1, Brain | 2, Eye | 3, Breast | 4, Lymph node metastasis | 5, Lung or Pleura | 6, Adrenal | 7, Cutaneous | 8, GI Tract | 9, Liver | 10, Peritoneal | 11, Bone | 12, Ovary and tubes | 13, Other						[ct_treatment_received] = '2' or [ct_treatment_received] = '3' or [ct_treatment_received] = '4' or [ct_treatment_received] = '6' or [ct_treatment_received] = '5'
ct_radiobreast_field	cancer_therapy_table		radio	For Breast, please specify field	1, Partial Breast | 2, Breast | 3, Breast + Boost | 4, Chest wall | 5, Chest wall + Boost						[ct_localisation(3)]='1'
ct_radiobreast_com	cancer_therapy_table		notes	Comments on scheme/fields for breast
ct_radiolymph_field	cancer_therapy_table		radio	For Lymph Nodes, please specify field	1, Axilla | 2, Median subclavian and parasternal lymph nodes | 3, Tributary lymph nodes | 4, Tributary lymph nodes + Boost						[ct_localisation(4)]='1'
ct_localisation_other	cancer_therapy_table		text	Other, please specify							[ct_localisation(13)] = '1'
ct_curative_intent	cancer_therapy_table		yesno	Curative intent							[ct_therapy_setting]='4'
ct_type	cancer_therapy_table		radio	Systemic therapy	1, Chemotherapy | 2, Endocrine treatment only | 3, Endocrine treatment + CDK4/6 | 4, Endocrine treatment + PARPi | 5, Endocrine treatment + everolimus | 6, HER2 targeted therapy | 7, Antibody drug conjugates | 8, Immunotherapy | 9, PARPi only | 10, Other						[ct_therapy_setting]='1' or [ct_treatment_received] = '1'
ct_type_other	cancer_therapy_table		text	Other, please specify							[ct_type] = '9'
ct_all_treatments	cancer_therapy_table		sql	Treatment	Select value from redcap_data where field_name = 'sql_tl_full' and project_id = 'xxx' and record ='xxx' order by value	For combination treatments, create new instances for each drug on the same date	autocomplete				([ct_therapy_setting]='1' or [ct_treatment_received] = '1')
ct_sideff	cancer_therapy_table		notes	Reported therapy side effects		For combination treatments, mention side effects for the entire combination in the instance of the first drug of the cocktail
ct_sedlist	cancer_therapy_table		checkbox	Sedation drugs	1, Midazolam | 2, Thiobarbital | 3, Fenobarbital | 4, Propofol | 5, Lidocaine | 6, Natrium pentobarbital orally | 7, Natrium secobarbital orally | 8, Clotiapine | 9, Morphine						[ct_therapy_setting]='5'
ct_musrelax	cancer_therapy_table		checkbox	Muscle Relaxant	1, Rocuronium | 2, Atracurium | 3, Cisatracurium | 4, Mivacurium | 5, Suxamethonium | 6, Vecuronium						[ct_therapy_setting]='5'
ct_clitrial	cancer_therapy_table		yesno	Was the treatment part of a clinical trial
ct_trialname	cancer_therapy_table		text	Name of the trial							[ct_clitrial]='1'
ct_other_treat	cancer_therapy_table		text	Treatment regimen administered		placebo/combo treatment regimen					[ct_clitrial]='1'
ct_primary_surgery_type	cancer_therapy_table		radio	Surgery type	1, Mastectomy | 2, Breast Conservative Surgery | 3, Breast left untouched						[ct_therapy_setting] = '2'
ct_lnr	cancer_therapy_table		radio	Lymph node resection	1, Sentinel lymph node only | 2, Sentinel lymph node followed by axillary lymph node dissection | 3, Targeted axillary lymph node dissection only | 4, Targeted axillary lymph node dissection followed by axillary lymph node dissection | 5, Axillary lymph node dissection | 6, No axillary surgery						[ct_therapy_setting] = '2'
ct_chemocompleted	cancer_therapy_table		yesno	85% of the dose administrered? (neo + adj chemo only)							([ct_therapy_setting] = '1' or [ct_therapy_setting] = '3') and [ct_type]='1'
ct_capped	cancer_therapy_table		yesno	Has the treatment been capped? (BSA is [patient_informatio_arm_1][st_bsa_atdiag])		Capped means treatment dose level based on BMI status					[ct_type] = "1"
ct_start_date	cancer_therapy_table		text	Treatment/surgery start date		If no information provided, take 15th as default	date_dmy					y
ct_start_dose	cancer_therapy_table		text	Dose given at start		mg/m2 wherever possible, mg otherwise, Gy for radiotherapy	number	0			[ct_therapy_setting] != '2'
ct_cyclerange	cancer_therapy_table		radio	Cycle range (qxw)	1, q1w | 2, q2w | 3, q3w | 4, q4w | 5, q5w | 6, q6w	If treatment is not cycle dependent - choose NA					[ct_therapy_setting] != '2'
ct_stop_date	cancer_therapy_table		text	Stop Date (therapy/surgery)		If punctual event or surgery, set it to Start Date	date_dmy					y
ct_reason_end_treatment	cancer_therapy_table		checkbox	Reason for end of treatment/schedule change	1, Progressive disease | 2, Toxicity - permanently discontinued | 3, Toxicity - temporary halt | 4, Toxicity - dose/schedule change | 5, Completion of treatment | 6, Paused due to external factors | 7, Permanently discontinued due to external factors | 8, Patient death
ct_progdetect	cancer_therapy_table		checkbox	Detection of progressive disease	1, CA15.3 | 2, Imaging | 3, Other						[ct_reason_end_treatment(1)]='1'
ct_progdetectothcom	cancer_therapy_table		notes	For other, please specify							[ct_progdetect(3)]='1'
ct_comments	cancer_therapy_table		notes	Comments/Notes
ll_id	lesion_list	RECORD LESION INFORMATION THAT WAS DETECTED OVER COURSE OF DISEASE PROGRESSION. ALSO DECLARE TREATMENT COMPLICATIONS AS LESIONS. INSTRUMENT IS REPEATABLE. M CODES FOR OTHER RESPONSES: NI = IF NO INFORMATION IS AVAILABLE NA = IF THE FIELD HAS NO ADEQUATE RESPONSE APPLICABLE - HELPS TO SORT OUT DURING ANALYSIS NP = IN CASE OF NON-PERFORMED TESTS OR EXAMINATIONS AT THE TIME OF RECORDING UNK = IF YOU…	calc	Lesion ID	[current-instance]
ll_organ_site	lesion_list		sql	Organ site	Select value from redcap_data where field_name = 'sql_ol_stringfin' and project_id = 'xxx' and record ='xxx' order by value		autocomplete						RH
ll_lcid	lesion_list		text	LIMS ID			number
ll_lesion_ext	lesion_list		text	Specify the lesion further if needed
ll_comments	lesion_list		notes	Comments
lh_lesionid	lesion_history	INSTRUMENT IS TO TRACK SELECTED LESIONS OF INTEREST DURING THE COURSE OF DISEASE PROGRESSION. INSTRUMENT IS REPEATABLE. M CODES FOR OTHER RESPONSES: NI = IF NO INFORMATION IS AVAILABLE NA = IF THE FIELD HAS NO ADEQUATE RESPONSE APPLICABLE - HELPS TO SORT OUT DURING ANALYSIS UNK = IF YOU ARE NOT SURE IF INFORMATION CAN BE FOUND BY YOU FROM THE FILE	sql	Lesion ID	select value from redcap_data where field_name = 'll_id' and project_id ='xxx' and record = [record-name] order by value		autocomplete
lh_event_date	lesion_history		text	Date of the event			date_dmy
lh_event_description	lesion_history		radio	Type of event	1, Diagnostic lesion | 2, Resection lesion | 3, Stable lesion | 4, Progressive lesion | 5, Complete remission | 6, Non-evaluable | 7, Treatment complication | 8, Other
lh_eventother	lesion_history		notes	Other event							[lh_event_description]='8'
lh_source	lesion_history		radio	Source of the event	1, Imaging | 2, Lab results | 3, Clinical | 4, Other
lh_imaging_id	lesion_history		sql	Imaging ID	select value from redcap_data where field_name = 'it_id' and project_id ='xxx' and record = [record-name] order by value		autocomplete				[lh_source]='1'
lh_othsource	lesion_history		text	Other source							[lh_source]='4'
lh_comments	lesion_history		notes	Comments
at_death_time	autopsy_table	DOCUMENTATION OF THE PATIENT AND PARTICIPATING PERSONNEL WHEN PATIENT IS BEING PREPARED FOR TISSUE DONATION M CODES FOR OTHER RESPONSES: NI = IF NO INFORMATION IS AVAILABLE NA = IF THE FIELD HAS NO ADEQUATE RESPONSE APPLICABLE - HELPS TO SORT OUT DURING ANALYSIS NP = IN CASE OF NON-PERFORMED TESTS OR EXAMINATIONS AT THE TIME OF RECORDING UNK = IF YOU ARE NOT SURE IF INFORMATION CAN BE FOUND BY YO…	text	Date time of death of the patient			datetime_dmy					y
at_deathage	autopsy_table		calc	Age at death	datediff([st_date_birth], [at_death_time], 'y')
at_sod	autopsy_table		radio	Site of patient death	1, Home | 2, Hospice | 3, UZ Leuven | 4, Other hospital | 5, Other							y
at_dist	autopsy_table		text	Distance from site of death to morgue		in km	number	0			[at_sod] = "1" or [at_sod] = "2"
at_cpd	autopsy_table		checkbox	Possible cause of patient death	1, Euthanasia/Medicinal | 2, Infections (Incl. Pneumonia, Sepsis, Meningitis, Peritonitis, Myocarditis and others) | 3, Bleeding (Incl. Brain, GI tract, Lungs, Large vessels and others) | 4, Thrombo-embolic event | 5, Cardiac Cause of death (Myocardial Infarction) | 6, Oncological Organ Invasion (Incl. Liver failure, CNS invasion and GI obstruction) | 7, Cachexia and Metabolic/Nutritional/Biochem…							y
at_resdeathcom	autopsy_table		notes	Comments on cause of death
at_causechart	autopsy_table		descriptive	Cause of Death Chart
at_deathcat	autopsy_table		radio	Category of cause of death declared during autopsy	1, I | 2, II | 3, III | 4, IV - A | 5, IV - B | 6, V | 7, VI | 8, VII
at_sadrug	autopsy_table		checkbox	Choice of Sedative/Anaesthetic drug used for Euthanasia	1, Midazolam | 2, Thiobarbital | 3, Fenobarbital | 4, Propofol | 5, Lidocaine | 6, Natrium pentobarbital orally | 7, Natrium secobarbital orally | 8, Clotiapine | 9, Morphine | 10, Other | 11, None						[at_cpd(1)]="1"
at_saother	autopsy_table		notes	If Other, specify drug used							[at_sadrug(10)]="1"
at_mrdrug	autopsy_table		checkbox	Choice of Muscle Relaxators used for Euthanasia	1, Rocuronium | 2, Atracurium | 3, Cisatracurium | 4, Mivacurium | 5, Suxamethonium | 6, Vecuronium | 7, Other | 8, None						[at_cpd(1)] = "1"
at_mrother	autopsy_table		notes	If Other, specify drug used							[at_mrdrug(7)]="1"
at_newdrug	autopsy_table		notes	Please fill in any other drugs given for the euthanasia not mentioned in the questions above							[at_cpd(1)] = "1"
at_sedcond	autopsy_table	PRE-AUTOPSY PROCEDURES	yesno	Was the patient sedated?
at_autoperf	autopsy_table		yesno	Was the autopsy performed?
at_fridge	autopsy_table		yesno	Was the body placed in the fridge in the morgue?		Information to be found in the audit tab of the harvest planning sheet						y
at_fridge_time	autopsy_table		text	For how long was the body placed in the fridge?		min	number				[at_fridge] = "1"
at_weight	autopsy_table		text	Weight of the patient when arriving in the morgue		kg	number
at_bmi	autopsy_table		calc	BMI at autopsy	[autopsy_arm_1][at_weight]/(([patient_informatio_arm_1][st_height]/100)*([patient_informatio_arm_1][st_height]/100))
at_mri	autopsy_table		yesno	Was a post-mortem MRI performed?								y
at_covid	autopsy_table		radio	Covid infection tested?	1, Yes, positive | 2, Yes, negative | 3, No, not tested because of recent negative test | 4, No, not indicated | 5, No, not tested because of other reasons | 6, No, recent covid infection							y
at_covid_other	autopsy_table		notes	For other reasons, please describe							[at_covid] = "5"
at_brainmet	autopsy_table		radio	Were brain mets found on MRI?	0, No | 1, Yes | 2, Yes, leptomeningeal	Does not necessarily have to be at Autopsy
at_brain	autopsy_table	AT AUTOPSY	yesno	Was the skull opened?
at_brainmet_com1	autopsy_table		notes	Comments (No brain met but brain opened)							[at_brain]='1'
at_brainmet_com2	autopsy_table		notes	Comments (Brain met but brain not opened)							[at_brain]='2'
at_liquidsam_date	autopsy_table		text	Datetime of first puncture		First liquid sample (excluding urine and blood before post-mortem MRI). de-facto date time start of autopsy	datetime_dmy					y
at_solidsam_date	autopsy_table		text	Date time of the first solid samples			datetime_dmy
at_solidsam_last	autopsy_table		text	Date-time of the last sample taken		de-facto end of autopsy	datetime_dmy					y
at_duration	autopsy_table		calc	Duration of the autopsy	datediff([at_liquidsam_date], [at_solidsam_last], 'm')	min						y
at_pmi_start	autopsy_table		calc	PMI (death to start of autopsy)	datediff([at_death_time], [at_liquidsam_date], 'm')	min
at_pmi_end	autopsy_table		calc	Duration death to end of autopsy	datediff([at_death_time], [at_solidsam_last], 'm')	min
at_delay	autopsy_table		radio	Delays for start of autopsy? (=>2.5h)	1, Yes | 0, No						[at_pmi_start]>150	y
at_reasondelay	autopsy_table		checkbox	Reasons for delay (>30min after death)	1, Transportation and handover | 2, MRI holdup | 3, Team assembly | 4, Other						[at_delay] = '1'	y
at_delay_other	autopsy_table		notes	For Other, describe							[at_reasondelay(4)] = "1"
at_ob1	autopsy_table	AUTOPSY TEAM	sql	Obductor 1	Select value from redcap_data where field_name = 'sql_attm_concat' and project_id ='xxx' and record = 'xxx' order by value		autocomplete						LV
at_ob2	autopsy_table		sql	Obductor 2	Select value from redcap_data where field_name = 'sql_attm_concat' and project_id ='xxx' and record = 'xxx' order by value		autocomplete						LV
at_ob3	autopsy_table		sql	Obductor 3	Select value from redcap_data where field_name = 'sql_attm_concat' and project_id ='xxx' and record = 'xxx' order by value		autocomplete						LV
at_ob4	autopsy_table		sql	Obductor 4	Select value from redcap_data where field_name = 'sql_attm_concat' and project_id ='xxx' and record = 'xxx' order by value		autocomplete						LH
at_sterilisator	autopsy_table		sql	Sterilisator	Select value from redcap_data where field_name = 'sql_attm_concat' and project_id ='xxx' and record = 'xxx' order by value		autocomplete						LV
at_sterilisator2	autopsy_table		sql	Sterilisator 2	Select value from redcap_data where field_name = 'sql_attm_concat' and project_id ='xxx' and record = 'xxx' order by value		autocomplete						LV
at_ann1	autopsy_table		sql	Annotator 1 - labels	Select value from redcap_data where field_name = 'sql_attm_concat' and project_id ='xxx' and record = 'xxx' order by value		autocomplete						LV
at_ann2	autopsy_table		sql	Annotator 2 - labels	Select value from redcap_data where field_name = 'sql_attm_concat' and project_id ='xxx' and record = 'xxx' order by value		autocomplete						LV
at_ann3	autopsy_table		sql	Annotator 3 - photo	Select value from redcap_data where field_name = 'sql_attm_concat' and project_id ='xxx' and record = 'xxx' order by value		autocomplete						LV
at_ann4	autopsy_table		sql	Annotator 4 - scan	Select value from redcap_data where field_name = 'sql_attm_concat' and project_id ='xxx' and record = 'xxx' order by value		autocomplete						LV
at_liq1	autopsy_table		sql	Liquidator 1	Select value from redcap_data where field_name = 'sql_attm_concat' and project_id ='xxx' and record = 'xxx' order by value		autocomplete						LV
at_liq2	autopsy_table		sql	Liquidator 2	Select value from redcap_data where field_name = 'sql_attm_concat' and project_id ='xxx' and record = 'xxx' order by value		autocomplete						LV
at_liq3	autopsy_table		sql	Liquidator 3	Select value from redcap_data where field_name = 'sql_attm_concat' and project_id ='xxx' and record = 'xxx' order by value		autocomplete						LV
at_liq4	autopsy_table		sql	Liquidator 4	Select value from redcap_data where field_name = 'sql_attm_concat' and project_id ='xxx' and record = 'xxx' order by value		autocomplete						LV
at_orgcol	autopsy_table		sql	Personnel - Cooling organs	Select value from redcap_data where field_name = 'sql_attm_concat' and project_id ='xxx' and record = 'xxx' order by value		autocomplete
at_repsamp	autopsy_table		sql	Personnel - Repeated sampling	Select value from redcap_data where field_name = 'sql_attm_concat' and project_id ='xxx' and record = 'xxx' order by value		autocomplete
at_pdtfsam1	autopsy_table		sql	Personnel - PDTF sampling	Select value from redcap_data where field_name = 'sql_attm_concat' and project_id ='xxx' and record = 'xxx' order by value		autocomplete
at_pdtfsam2	autopsy_table		sql	Personnel - PDTF sampling	Select value from redcap_data where field_name = 'sql_attm_concat' and project_id ='xxx' and record = 'xxx' order by value		autocomplete
at_pdtfsam3	autopsy_table		sql	Personnel - PDTF sampling	Select value from redcap_data where field_name = 'sql_attm_concat' and project_id ='xxx' and record = 'xxx' order by value		autocomplete
at_coor	autopsy_table		sql	Coordinator	Select value from redcap_data where field_name = 'sql_attm_concat' and project_id ='xxx' and record = 'xxx' order by value		autocomplete						LV
at_team_obs	autopsy_table		notes	Autopsy observers		names, comma separated
at_mortech1	autopsy_table		sql	Personnel - Morgue technicians 1	Select value from redcap_data where field_name = 'sql_attm_concat' and project_id ='xxx' and record = 'xxx' order by value	If a forensic doctor helps for closing the body - they are considered technicians. If they help opening the brain then they are obductors	autocomplete
at_mortech2	autopsy_table		sql	Personnel - Morgue technicians 2	Select value from redcap_data where field_name = 'sql_attm_concat' and project_id ='xxx' and record = 'xxx' order by value	If a forensic doctor helps for closing the body - they are considered technicians. If they help opening the brain then they are obductors	autocomplete
at_morgpickup	autopsy_table		text	Datetime of body pick-up from the morgue			datetime_dmy
at_pt_macro	autopsy_table		radio	Macroscopic patient burden	1, Limited disease burden | 2, Extensive disease burden | 3, Underestimated yet extensive disease burden | 4, Overt extensive disease burden
at_histotype	autopsy_table		radio	Major histology as per autopsy	1, NST | 2, ILC | 3, Metaplastic SCC | 4, Metaplastic Chondroid | 5, Mixed (NST + ILC) | 6, Mixed (NST + Mucinous) | 7, Mixed (NST + SCC)
tt_datetime	temperature_table	INSTRUMENT TO RECORD TEMPERATURE AT AUTOPSY INSTRUMENT IS REPEATABLE. M CODES FOR OTHER RESPONSES: NI = IF NO INFORMATION IS AVAILABLE NA = IF THE FIELD HAS NO ADEQUATE RESPONSE APPLICABLE - HELPS TO SORT OUT DURING ANALYSIS NP = IN CASE OF NON-PERFORMED TESTS OR EXAMINATIONS AT THE TIME OF RECORDING UNK = IF YOU ARE NOT SURE IF INFORMATION CAN BE FOUND BY YOU FROM THE FILE	text	Temperature date time			datetime_dmy
tt_temp	temperature_table		text	Temperature of the room		°C	number	0	40
tt_tempbody	temperature_table		text	Body Rectal Temperature		°C (Best measured at 30 min intervals as many times as possible)
tt_comm	temperature_table		notes	Comments
ves_checkstat	visual_examination_sheet	INFORMATION TO BE FILLED CONCERNS EVENTS AT AND DURING THE AUTOPSY. M CODES FOR OTHER RESPONSES: NI = IF NO INFORMATION IS AVAILABLE NA = IF THE FIELD HAS NO ADEQUATE RESPONSE APPLICABLE - HELPS TO SORT OUT DURING ANALYSIS NP = IN CASE OF NON-PERFORMED TESTS OR EXAMINATIONS AT THE TIME OF RECORDING UNK = IF YOU ARE NOT SURE IF INFORMATION CAN BE FOUND BY YOU FROM THE FILE	yesno	Was the VES recorded?		if no VES recorded, tick no and do not fill any other field in the instrument
ves_bw	visual_examination_sheet		text	Body weight (weighed at autopsy)		Excluding the weight of the apparatus (kg)	number
ves_rtm	visual_examination_sheet		text	Room temperature in the morgue		in C
ves_hypo	visual_examination_sheet	POST MORTEM CHANGES	radio	Hypostasis	0, Absent | 1, Present
ves_hypoloc	visual_examination_sheet		radio	Location of hypostasis	1, Back | 2, Abdomen						[ves_hypo] = '1'
ves_hypoint	visual_examination_sheet		radio	Intensity	1, Can be pushed away | 2, Fixated						[ves_hypo] = '1'
ves_rigmor	visual_examination_sheet		radio	Rigor Mortis	0, Absent | 1, Present
ves_rigmorloc	visual_examination_sheet		checkbox	Location of Rigor Mortis	1, Jaw | 2, Neck | 3, Arms | 4, Legs						[ves_rigmor]='1'
ves_fluidaccess	visual_examination_sheet		notes	Fluid access		As VES is for documentation, any unnatural acquisition of body fluids prior to autopsy can be recorded here
ves_headex	visual_examination_sheet	GENERAL EXTERNAL EXAMINATION	checkbox	Head	1, Suspicion of skin metastases | 2, Suspicion of skin lesions (scuffs, tears)										ves_skininspec
ves_necklex	visual_examination_sheet		checkbox	Neckline	1, Suspicion of skin metastases | 2, Suspicion of skin lesions (scuffs, tears)										ves_skininspec
ves_torsoex	visual_examination_sheet		checkbox	Torso (front)	1, Suspicion of skin metastases | 2, Suspicion of skin lesions (scuffs, tears)										ves_skininspec
ves_backex	visual_examination_sheet		checkbox	Back	1, Suspicion of skin metastases | 2, Suspicion of skin lesions (scuffs, tears)										ves_skininspec
ves_upplimle	visual_examination_sheet		checkbox	Upper limbs left	1, Suspicion of skin metastases | 2, Suspicion of skin lesions (scuffs, tears)										ves_skininspec
ves_upplimrg	visual_examination_sheet		checkbox	Upper limbs right	1, Suspicion of skin metastases | 2, Suspicion of skin lesions (scuffs, tears)										ves_skininspec
ves_lowlimle	visual_examination_sheet		checkbox	Lower limbs left	1, Suspicion of skin metastases | 2, Suspicion of skin lesions (scuffs, tears)										ves_skininspec
ves_lowlimrg	visual_examination_sheet		checkbox	Lower limbs right	1, Suspicion of skin metastases | 2, Suspicion of skin lesions (scuffs, tears)										ves_skininspec
ves_abskco	visual_examination_sheet		radio	Abnormal skin colouration	1, Yes, clear skin colouration observed | 2, Yes, jaundice suspected | 3, No discolouration observed
ves_palpbre	visual_examination_sheet	PALPABLE MASSES	checkbox	Breast	1, Left | 2, Right										ves_palpmass
ves_palpax	visual_examination_sheet		checkbox	Axilla	1, Left | 2, Right										ves_palpmass
ves_cachexia	visual_examination_sheet		checkbox	Cachexia	1, Thoracic | 2, Abdominal | 3, No cachexia observed
ves_cachthor	visual_examination_sheet		text	Thoracic fat measurement		in mm	number	0
ves_cachabdom	visual_examination_sheet		text	Abdominal fat measurement		in mm	number	0
ves_extexamcom	visual_examination_sheet		notes	External examination comments
ves_brainwt	visual_examination_sheet	GENERAL INTERNAL EXAMINATION	text	Weight of the brain		in grams	number	0
svt_ctcstuff	sample_verification_audit	ONLY RECORD WHEN THERE IS AN INCIDENT AND NOT WHEN THE LIQUID IS NOT PRESENT/CONSIDERED DURING THE AUTOPSY M CODES FOR OTHER RESPONSES: NI = IF NO INFORMATION IS AVAILABLE NA = IF THE FIELD HAS NO ADEQUATE RESPONSE APPLICABLE - HELPS TO SORT OUT DURING ANALYSIS NP = IN CASE OF NON-PERFORMED TESTS OR EXAMINATIONS AT THE TIME OF RECORDING UNK = IF YOU ARE NOT SURE IF INFORMATION CAN BE FOUND BY YOU…	checkbox	Was there a problem in sample collection or transportation	1, Yes:pre-mortem with collection | 2, Yes:pre-mortem with transportation | 3, Yes:post-mortem with transportation | 4, Yes:post-mortem with collection | 5, No
svt_comment_ctc	sample_verification_audit		notes	Comments							[svt_ctcstuff(5)]='0'
svt_liq	sample_verification_audit		checkbox	Was there a problem with the collection or processing of liquids	1, Yes:pre-mortem (PLASMA and BUFFY) | 2, Yes:pre-mortem (PBMCs) | 3, Yes:pre-mortem (Saliva) | 4, Yes:pre-mortem (Urine) | 5, Yes:post-mortem (PLASMA and BUFFY - peripheral) | 6, Yes:post-mortem (PLASMA and BUFFY - central) | 7, Yes:post-mortem (Urine) | 8, Yes:post-mortem (Pleural) | 9, Yes:post-mortem (Ascites) | 10, Yes:post-mortem (Pericardium) | 11, Yes:post-mortem (Bone Marrow) | 12, Yes:p…
svt_comment_liq	sample_verification_audit		notes	Comments
svt_histsample_prim	sample_verification_audit		checkbox	Status on Historical samples - primary	1, Available at pathology of internal hospital - requested where possible | 2, Available at pathology of internal hospital - received where possible | 3, Nothing available at pathology of internal hospital | 4, Available at pathology of external hospitals - requested where possible | 5, Available at pathology of external hospitals - received where possible | 6, Nothing available at pathology of e…
svt_comments_histsamplprim	sample_verification_audit		notes	Comments for historical primary samples
svt_histsample	sample_verification_audit		checkbox	Status on Historical samples - follow up	1, Available at pathology of internal hospital - requested where possible | 2, Available at pathology of internal hospital - received where possible | 3, Nothing available at pathology of internal hospital | 4, Available at pathology of external hospitals - requested where possible | 5, Available at pathology of external hospitals - received where possible | 6, Nothing available at pathology of e…
svt_comments_histsampl	sample_verification_audit		notes	Comments
svt_colab_ext	sample_verification_audit		yesno	Was there a problem with samples for external collaborators
svt_comments_colabext	sample_verification_audit		notes	Comments for external collaborators
svt_colab_int	sample_verification_audit		yesno	Was there a problem with samples for internal collaborators
svt_comments_colabint	sample_verification_audit		notes	Comments for internal collaborators
svt_csf	sample_verification_audit	Lab collection	radio	Postmortem CSF	1, Yes | 0, No							y			svt_postmortfluids
svt_asc	sample_verification_audit		radio	Postmortem Ascites	1, Yes | 0, No							y			svt_postmortfluids
svt_pleuraf	sample_verification_audit		radio	Postmortem Pleural fluid	1, Yes | 0, No							y			svt_postmortfluids
svt_pericf	sample_verification_audit		radio	Postmortem Pericardial fluid	1, Yes | 0, No							y			svt_postmortfluids
svt_urine	sample_verification_audit		radio	Postmortem Urine	1, Yes | 0, No							y			svt_postmortfluids
svt_bma	sample_verification_audit		radio	Postmortem Bone Marrow Aspirate (BMA)	1, Yes | 0, No							y			svt_postmortfluids
svt_periphbl	sample_verification_audit		radio	Postmortem Peripheral blood	1, Yes | 0, No							y			svt_postmortfluids
svt_centralbl	sample_verification_audit		radio	Postmortem Central blood	1, Yes | 0, No							y			svt_postmortfluids
svt_saliva	sample_verification_audit		radio	Postmortem Saliva	1, Yes | 0, No							y			svt_postmortfluids
svt_norepsam	sample_verification_audit		notes	If no, why?
svt_preregsolid	sample_verification_audit		text	Total number of preregistered solid samples (AD)			number
svt_preregliq	sample_verification_audit		text	Total number of preregistered liquid samples (AD)
svt_solsamautop	sample_verification_audit		text	Total number of solid samples taken at autopsy
svt_pathsolsamautop	sample_verification_audit		text	Total number of pathological solid samples taken at autopsy
svt_metsamautop	sample_verification_audit		text	Total number of metastatic samples taken at autopsy
svt_liqsamautop	sample_verification_audit		text	Total number of liquid samples taken at autopsy
svt_unusedsol	sample_verification_audit		calc	Total number of preregistered solid samples not used	[svt_preregsolid]-[svt_solsamautop]
svt_unusedliq	sample_verification_audit		calc	Total number of preregistered liquid samples not used	[svt_preregliq]-[svt_liqsamautop]
ctc_date	ctc_analysis	INSTRUMENT TO RECORD ANALYSIS OF CTC SAMPLES COLLECTED PRE AND POSTMORTEM. INSTURMENT IS REPEATABLE. M CODES FOR OTHER RESPONSES: NI = IF NO INFORMATION IS AVAILABLE NA = IF THE FIELD HAS NO ADEQUATE RESPONSE APPLICABLE - HELPS TO SORT OUT DURING ANALYSIS NP = IN CASE OF NON-PERFORMED TESTS OR EXAMINATIONS AT THE TIME OF RECORDING UNK = IF YOU ARE NOT SURE IF INFORMATION CAN BE FOUND BY YOU FROM …	text	Date of CTC analysis		Has to be done within 72 hours of sample being sent	date_dmy
ctc_anper	ctc_analysis		yesno	CTC - Analysis performed
ctc_anper_com	ctc_analysis		notes	Comments on CTC analysis		Additional remarks on the analysis (if any)
ctc_anfail	ctc_analysis		yesno	CTC - Analysis failed
ctc_anfail_com	ctc_analysis		notes	Comments on Analysis failed		Copy the remarks of the report here
ctc_bloodsamtype	ctc_analysis		radio	Type of blood sample	1, Peripheral blood premortem | 2, Central blood postmortem | 3, Peripheral blood postmortem	Instrument is repeatable, add one instance per each sample type
ctc_totalcells	ctc_analysis		text	Total cells in the sample		Designated as events in the report	number	0
ctc_ctcclusters	ctc_analysis		text	Total number of CTCs detected (Extrapolated to a volume of 7.5ml - standard reporting volume in publications)
ctc_ctccluster_count	ctc_analysis		text	Total number of CTC clusters detected
ctc_ctcher2pos1	ctc_analysis		text	Total number of CTC+/HER 1+ clusters found			number	0
ctc_ctcher2pospc1	ctc_analysis		calc	Percentage of CTC+/HER 1+ clusters	[ctc_ctcher2pos1]/[ctc_ctcclusters]*100
ctc_ctcher2pos2	ctc_analysis		text	Total number of CTC+/HER 2+ clusters found			number	0
ctc_ctcher2pospc2	ctc_analysis		calc	Percentage of CTC+/HER 2+ clusters	[ctc_ctcher2pos2]/[ctc_ctcclusters]*100
ctc_ctcher2pos3	ctc_analysis		text	Total number of CTC+/HER 3+ clusters found			number	0
ctc_ctcher2pospc3	ctc_analysis		calc	Percentage of CTC+/HER 3+ clusters	[ctc_ctcher2pos3]/[ctc_ctcclusters]*100
ctc_ctcher2neg	ctc_analysis		text	Total number of CTC+/HER2- clusters found			number	0
ctc_ctcher2negpc	ctc_analysis		calc	Percentage of CTC+/HER2- clusters	[ctc_ctcher2neg]/[ctc_ctcclusters]*100
sql_attm_firstname	sql_autopsyteam		text	First name
sql_attm_lastname	sql_autopsyteam		text	Last name
sql_attm_concat	sql_autopsyteam		text	Nameconcat													@CALCTEXT(concat([sql_attm_firstname], "_", [sql_attm_lastname]))
sql_attm_comment	sql_autopsyteam		text	Comment
sql_tl_class	sql_treatmentlist		text	Class of drugs		Endocrinetherapy, targetedtherapy
sql_tl_drugname	sql_treatmentlist		text	Drug name
sql_tl_other	sql_treatmentlist		text	Other information (optional)
sql_tl_full	sql_treatmentlist		text	Treatment name													@CALCTEXT(concat([cancer_information_arm_1][sql_tl_class],"__",[cancer_information_arm_1][sql_tl_drugname],"__",[cancer_information_arm_1][sql_tl_other]))
sql_ol_name	sql_organlist		text	Organ/Tissue Name
sql_ol_tl	sql_organlist		text	Anatomical localisation		NOS/Nodes-cervical, etc
sql_ol_icd	sql_organlist		text	ICD-10 code
sql_ol_loc	sql_organlist		text	Localisation
sql_ol_stringfin	sql_organlist		text	Final string													@CALCTEXT(concat([sql_ol_name],"/",[sql_ol_tl],"/",[sql_ol_icd],"/",[sql_ol_loc]))
