# Supplementary material for: Enhancing translational research in metastatic cancer through an open science environment: the UPTIDER experience
Source: NPJ Precis Oncol. 2025 Nov 6;9:341. doi: 10.1038/s41698-025-01110-5 (PMC12592526; doi:10.1038/s41698-025-01110-5)
Supplement: Supplementary file 4 — Supplementary Table S3 [file 41698_2025_1110_MOESM4_ESM.xlsx]

## Sheet: main
Instrument	Status	prefix	Comments
sample_general_metadata	designed/todesign/pendingbrainstorming	sgm	to add standardised metadata information in SPREC format
solid_samples	designed/todesign/pendingbrainstorming	ss	to identify metadata features required to define and annotate solid tissue samples
fluid_samples	designed/todesign/pendingbrainstorming	fs	to identify metadata features required to define and annotate liquid biopsy samples
complexfluid_samples	designed/todesign/pendingbrainstorming	cfs	to identify metadata features required to define and annotate complex solid tissue samples
complexsolid_samples	designed/todesign/pendingbrainstorming	css	to identify metadata features required to define and annotate complex liquid biopsy samples
Metadata format source	https://www.uzleuven.be/en/uzku-leuven-biobank/registry

## Sheet: sample_general_metadata
field database name	sgm_age_at_sample_collect_months	sgm_age_at_sample_collect_years	sgm_collection_date	sgm_collection_site_type	sgm_collection_time_hhmm	sgm_consumed_by_processing	sgm_derived_from	sgm_diagnosis_at_sample_collection	sgm_donor_id	sgm_gender	sgm_informed_consent_type	sgm_md_responsible_for_collection	sgm_name_institution	sgm_processed_by	sgm_s_number	sgm_sample_conditioning	sgm_serial_id	sgm_study_name	sgm_t_or_b_number	sgm_timepoint_of_collection
field label
field type
choices:

## Sheet: solid_samples
field database name	ss_cold_ischemia	ss_fixationstabilization	ss_rx	ss_specify_type_of_sample	ss_start_fixation_hhmm	ss_type_of_collection	ss_warm_ischemia_time
field label
field type
choices:

## Sheet: fluid_samples
field database name	fs_pre_processing_temp_c_f	fs_second_centrifugation_f	fs_start_processing_date_f	fs_type_of_primary_container_f	fs_type_of_sample_f
field label
field type
choices:

## Sheet: complexfluid_samples
field database name	cfs_pre_processing_delay_cf	cfs_pre_processing_temp_c_cf	cfs_processing_end__date_cf	cfs_processing_end__hhmm_cf	cfs_processing_date_cf	cfs_specify_type_of_parent_sample_complex_solid	cfs_specify_type_of_sample_complex_fluid
field label
field type
choices:

## Sheet: complexsolid_samples
field database name	css_post_processing_delay_cs	css_post_processing_temp_c_cs	css_pre_processing_delay_cs	css_pre_processing_temp_c_cs	css_processing_end__hhmm_cs	css_processing_start_date_cs	css_processing_start_hhmm_cs	css_specify_type_of_parent_sample_complex_solid	css_specify_type_of_sample_complex_solid	css_type_of_sample_complex_solid
field label
field type
choices:

## Sheet: todo_productioncorrection
date	TeamMember	Correction Description	Correction Status	Team Discussion Notes	Correction Status
DD/MM/YYYY	FirstName_LastName		todo/done/todiscuss		done/pending
DD/MM/YYYY	FirstName_LastName		todo/done/todiscuss		done/pending
DD/MM/YYYY	FirstName_LastName		todo/done/todiscuss		done/pending
DD/MM/YYYY	FirstName_LastName		todo/done/todiscuss		done/pending
DD/MM/YYYY	FirstName_LastName		todo/done/todiscuss		done/pending
DD/MM/YYYY	FirstName_LastName		todo/done/todiscuss		done/pending
DD/MM/YYYY	FirstName_LastName		todo/done/todiscuss		done/pending
DD/MM/YYYY	FirstName_LastName		todo/done/todiscuss		done/pending
DD/MM/YYYY	FirstName_LastName		todo/done/todiscuss		done/pending
DD/MM/YYYY	FirstName_LastName		todo/done/todiscuss		done/pending
DD/MM/YYYY	FirstName_LastName		todo/done/todiscuss		done/pending
DD/MM/YYYY	FirstName_LastName		todo/done/todiscuss		done/pending
DD/MM/YYYY	FirstName_LastName		todo/done/todiscuss		done/pending
DD/MM/YYYY	FirstName_LastName		todo/done/todiscuss		done/pending
DD/MM/YYYY	FirstName_LastName		todo/done/todiscuss		done/pending
DD/MM/YYYY	FirstName_LastName		todo/done/todiscuss		done/pending
DD/MM/YYYY	FirstName_LastName		todo/done/todiscuss		done/pending
DD/MM/YYYY	FirstName_LastName		todo/done/todiscuss		done/pending
DD/MM/YYYY	FirstName_LastName		todo/done/todiscuss		done/pending
DD/MM/YYYY	FirstName_LastName		todo/done/todiscuss		done/pending
DD/MM/YYYY	FirstName_LastName		todo/done/todiscuss		done/pending
DD/MM/YYYY	FirstName_LastName		todo/done/todiscuss		done/pending
DD/MM/YYYY	FirstName_LastName		todo/done/todiscuss		done/pending
DD/MM/YYYY	FirstName_LastName		todo/done/todiscuss		done/pending
