# Supplementary material for: Enhancing translational research in metastatic cancer through an open science environment: the UPTIDER experience
Source: NPJ Precis Oncol. 2025 Nov 6;9:341. doi: 10.1038/s41698-025-01110-5 (PMC12592526; doi:10.1038/s41698-025-01110-5)
Supplement: Supplementary file 5 — Supplementary Table S4 [file 41698_2025_1110_MOESM5_ESM.xlsx]

## Sheet: LIMS codebook
field label	field database name
A_PBMCs % of viability	pbmcs_percent_of_viability_a
A_PBMCs concentration of tot cells	pbmcs_concentration_tot_cells_a
AB_PBMCs % of viability	ab_pbmcs__of_viability
AB_PBMCs concentration of tot cells	ab_pbmcs_concentration_of_tot_cells
AGE AT SAMPLE COLLECT (Months)	age_at_sample_collect_months
AGE AT SAMPLE COLLECT (YEARS)	age_at_sample_collect_years
ANONYMOUS/CODED	anonymouscoded
B_PBMCs % of viability	pbmcs_percent_of_viability_b
B_PBMCs concentration of tot cells	pbmcs_concentration_tot_cells__b
Box ID/Box Name	box_id/box_name
CENTRIFUGATION BRAKING	first_centrifugation_braking
CENTRIFUGATION DURATION	first_centrifugation_duration
CENTRIFUGATION SPEED	first_centrifugation_speed
CENTRIFUGATION TEMP	first_centrifugation_temp_c
CITY/TOWN	citytown
COLD ISCHEMIA TEMP	cold_ischemia_temp_c
COLD ISCHEMIA TIME	cold_ischemia
COLLECTION DATE	collection_date
COLLECTION SITE TYPE	collection_site_type
COLLECTION TIME HH:MM	collection_time_hhmm
Comments & Description	comments
CONCENTRATION	concentration
CONSUMED BY PROCESSING	consumed_by_processing
COUNTRY	country
DATA STATUS	data_status
DERIVED FROM	derived_from
DIAGNOSIS AT SAMPLE COLLECTION	diagnosis_at_sample_collection
DONOR ID	donor_id
END CENTRIFUGATION DATE	first_end_centrifugation_date
END CENTRIFUGATION HH:MM	first_end_centrifugation_hhmm
END FIXATION DATE	end_fixation_date
END FIXATION HH:MM	end_fixation_hhmm
FIRST CENTRIFUGATION	first_centrifugation
FIRST LINE LABEL AUTO	first_line_label_auto
FIXATION/STABILIZATION	fixationstabilization
FIXATION/STABILIZATION TYPE	fixationstabilization_type_cs
FIXATION/STABILIZATION TYPE	fixationstabilization_type
GENDER	gender
ID	ID
INCIDENTAL FINDINGS	incidental_findings
INFORMED CONSENT FORM PRESENT	informed_consent_form_present
INFORMED CONSENT TYPE	informed_consent_type
INITIAL QUANTITY	initial_quantity
INITIAL UNIT	initial_unit
KNOWN BIOLOGICAL RISK	known_biological_risk
KNOWN RADIATION RISK	known_radiation_risk
Label	label
LABEL AUTO	label_auto
LOCALIZATION	localization
LONG-TERM STOR TIME HH:MM	long_term_stor_time_hhmm
LONG-TERM STORAGE BY	long_term_storage_by
LONG-TERM STORAGE CONTAINER	long_term_storage_container
LONG-TERM STORAGE DATE	long_term_storage_date
LONG-TERM STORAGE LOCATION	long_term_storage_location
LONG-TERM STORAGE TEMP	long_term_storage_temp_c
Main Operator	main_operator
MD RESPONSIBLE FOR COLLECTION	md_responsible_for_collection
MIRRORED SAMPLE	mirrored_sample
NAME INSTITUTION	name_institution
ORGAN/TISSUE ORIGIN	organtissue_origin
ORGANISM	organism_custom
OUTGOING	outgoing
PARENT SAMPLE ID	parent_sample_id
PBMCs concentration of tot cells in cryovial	pbmcs_concentration_of_tot_cells_in_cryovial
Position in Box	box_details
POST-CENTRIFUGATION DELAY	post_centrifugation_delay
POST-CENTRIFUGATION TEMP	post_centrifugation_temp_c
POST-PROCESSING DELAY	post_processing_delay
POST-PROCESSING DELAY	post_processing_delay_cs
POST-PROCESSING TEMP	post_processing_temp_c
POST-PROCESSING TEMP	post_processing_temp_c_cs
POSTAL CODE	postal_code
PRE-PROCESSING DELAY	pre_processing_delay_cf
PRE-PROCESSING DELAY	pre_processing_delay_cs
PRE-PROCESSING TEMP	pre_processing_temp_c_f
PRE-PROCESSING TEMP	pre_processing_temp_c_cf
PRE-PROCESSING TEMP	pre_processing_temp_c_cs
PROCESSED BY	processed_by
PROCESSING END DATE	processing_end__date_cf
PROCESSING END DATE	processing_end__date_cs
PROCESSING END HH:MM	processing_end__hhmm_cf
PROCESSING END HH:MM	processing_end__hhmm_cs
PROCESSING START DATE	processing_date_cf
PROCESSING START DATE	processing_start_date_cs
PROCESSING START HH:MM	processing_hhmm
PROCESSING START HH:MM	processing_start_hhmm_cs
QUANTITY	quantity
RECEIVED BY	received_by
RECEIVED DATE	received_date
RX	rx
S-NUMBER	s_number
SAMPLE CONCENTRATION UNITS	sample_concentration_units
SAMPLE CONDITIONING	sample_conditioning
SAMPLE STATUS	sample_status
SAMPLE STATUS DETAIL	sample_status_detail
SAMPLE STATUS DISTANCE	sample_status_distance
SAMPLE TAKEN?	sample_taken
SAMPLE TYPE CATEGORY	sample_type_category
SECOND CENTRIFUGATION	second_centrifugation_f
SECOND CENTRIFUGATION BRAKING	second_centrifugation_braking
SECOND CENTRIFUGATION DURATION	second_centrifugation_duration
SECOND CENTRIFUGATION SPEED	second_centrifugation_speed
SECOND CENTRIFUGATION TEMP	second_centrifugation_temp_c
SECOND LINE LABEL AUTO	second_line_label_auto
SERIAL ID	serial_id
SPECIFY TYPE OF PARENT SAMPLE COMPLEX FLUID	specify_type_of_parent_sample_fluid
SPECIFY TYPE OF PARENT SAMPLE COMPLEX SOLID	specify_type_of_parent_sample_complex_solid
SPECIFY TYPE OF PARENT SAMPLE FLUID	specify_type_of_parent_sample
SPECIFY TYPE OF SAMPLE COMPLEX FLUID	specify_type_of_sample_complex_fluid
SPECIFY TYPE OF SAMPLE COMPLEX SOLID	specify_type_of_sample_complex_solid
SPECIFY TYPE OF SAMPLE FLUID	specify_type_of_sample
SPECIFY TYPE OF SAMPLE SOLID	specify_type_of_sample_solid
START FIX-/STABILIZATION DATE	start_fix_stabilization_date
START FIXATION HH:MM	start_fixation_hhmm
START PROCESSING HH:MM	start_processing__hhmm
START PROCESSING DATE	start_processing_date_f
sTIL (%)	stil_percent
STREET + NUMBER	street__number
STUDY NAME	study_name
T OR B NUMBER	t_or_b_number
TEST	test
TIMEPOINT OF COLLECTION	timepoint_of_collection
TYPE OF COLLECTION SOLID	type_of_collection
TYPE OF PRIMARY CONTAINER	type_of_primary_container_f
TYPE OF PRIMARY CONTAINER	type_of_primary_container_cf
TYPE OF SAMPLE COMPLEX FLUID	type_of_sample_complex_fluid
TYPE OF SAMPLE COMPLEX SOLID	type_of_sample_complex_solid
TYPE OF SAMPLE FLUID	type_of_sample_f
TYPE OF SAMPLE OF PARENT COMPLEX FLUID	type_of_sample_of_parent_fluid
TYPE OF SAMPLE OF PARENT COMPLEX SOLID	type_of_sample_of_parent_solid
TYPE OF SAMPLE OF PARENT FLUID	type_of_sample_of_parent
TYPE OF SAMPLE SOLID	type_of_sample_solid
UNIT	unit
USED FOR	used_for
USED FROM PARENT QUANTITY	used_from_parent_quantity
USED FROM PARENT UNIT	used_from_parent_unit
VASCULAR CLAMP DATE	vascular_clamp_date
VASCULAR CLAMP TIME HH:MM	vascular_clamp_time_hhmm
Volume	volume
WARM ISCHEMIA TIME	warm_ischemia_time
