# Supplementary material for: Enhancing translational research in metastatic cancer through an open science environment: the UPTIDER experience
Source: NPJ Precis Oncol. 2025 Nov 6;9:341. doi: 10.1038/s41698-025-01110-5 (PMC12592526; doi:10.1038/s41698-025-01110-5)
Supplement: Supplementary file 6 — Supplementary Table S5 [file 41698_2025_1110_MOESM6_ESM.xlsx]

## Sheet: linkerdocument
project	LIMS ID	Sample label	Sample label comments	PreSequencingID	SequencerID	DateSentForSequencing	NGSTechnology	Comments	FASTQfile_path_archive	BAMfile_path_archive	Processed_data_archive	FASTQdownload_status	PatientID	SeqBatchID_FASTQPath	TransferError_remarks
ProjectName	XXXX	SampleLabel_metadata	FF-OCT	PreSeqID_DNA	PreSeqID_FF_DNA	DD/MM/YYYY	KAPA	processingneeded/ready	/Storage/Volumes/LabID/Data/ProjectName/sequencingData/NGSTechnology/fastq/sequencerID/runs/sequenceroutputfile.fastq.gz	/Storage/Volumes/LabID/Data/ProjectName/sequencingData/NGSTechnology/fastq/sequencerID/runs/sequenceroutputfile.bam	/Storage/Volumes/LabID/Data/ProjectName/sequencingData/NGSTechnology/analyses/plots	1/0	Ptyyyy	pp
ProjectName	XXXX	SampleLabel_metadata	FF-OCT	PreSeqID_DNA	PreSeqID_FF_DNA	DD/MM/YYYY	KAPA	processingneeded/ready	/Storage/Volumes/LabID/Data/ProjectName/sequencingData/NGSTechnology/fastq/sequencerID/runs/sequenceroutputfile.fastq.gz	/Storage/Volumes/LabID/Data/ProjectName/sequencingData/NGSTechnology/fastq/sequencerID/runs/sequenceroutputfile.bam	/Storage/Volumes/LabID/Data/ProjectName/sequencingData/NGSTechnology/analyses/plots	1/0	Ptyyyy	pp
ProjectName	XXXX	SampleLabel_metadata	FFPE	PreSeqID_DNA	PreSeqID_FFPE_DNA	DD/MM/YYYY	KAPA	processingneeded/ready	/Storage/Volumes/LabID/Data/ProjectName/sequencingData/NGSTechnology/fastq/sequencerID/runs/sequenceroutputfile.fastq.gz	/Storage/Volumes/LabID/Data/ProjectName/sequencingData/NGSTechnology/fastq/sequencerID/runs/sequenceroutputfile.bam	/Storage/Volumes/LabID/Data/ProjectName/sequencingData/NGSTechnology/analyses/plots	1/0	Ptyyyy	pp
ProjectName	XXXX	SampleLabel_metadata	FF-OCT	PreSeqID_DNA	PreSeqID_FF_DNA	DD/MM/YYYY	WES	processingneeded/ready	/Storage/Volumes/LabID/Data/ProjectName/sequencingData/NGSTechnology/fastq/sequencerID/runs/sequenceroutputfile.fastq.gz	/Storage/Volumes/LabID/Data/ProjectName/sequencingData/NGSTechnology/fastq/sequencerID/runs/sequenceroutputfile.bam	/Storage/Volumes/LabID/Data/ProjectName/sequencingData/NGSTechnology/analyses/plots	1/0	Ptyyyy	pp
ProjectName	XXXX	SampleLabel_metadata	FF-OCT	PreSeqID_DNA	PreSeqID_FF_DNA	DD/MM/YYYY	WES	processingneeded/ready	/Storage/Volumes/LabID/Data/ProjectName/sequencingData/NGSTechnology/fastq/sequencerID/runs/sequenceroutputfile.fastq.gz	/Storage/Volumes/LabID/Data/ProjectName/sequencingData/NGSTechnology/fastq/sequencerID/runs/sequenceroutputfile.bam	/Storage/Volumes/LabID/Data/ProjectName/sequencingData/NGSTechnology/analyses/plots	1/0	Ptyyyy	pp
ProjectName	XXXX	SampleLabel_metadata	FFPE	PreSeqID_DNA	PreSeqID_FFPE_DNA	DD/MM/YYYY	WES	processingneeded/ready	/Storage/Volumes/LabID/Data/ProjectName/sequencingData/NGSTechnology/fastq/sequencerID/runs/sequenceroutputfile.fastq.gz	/Storage/Volumes/LabID/Data/ProjectName/sequencingData/NGSTechnology/fastq/sequencerID/runs/sequenceroutputfile.bam	/Storage/Volumes/LabID/Data/ProjectName/sequencingData/NGSTechnology/analyses/plots	1/0	Ptyyyy	pp
ProjectName	XXXX	SampleLabel_metadata	FFPE	PreSeqID_DNA	PreSeqID_FFPE_DNA	DD/MM/YYYY	WES	processingneeded/ready	/Storage/Volumes/LabID/Data/ProjectName/sequencingData/NGSTechnology/fastq/sequencerID/runs/sequenceroutputfile.fastq.gz	/Storage/Volumes/LabID/Data/ProjectName/sequencingData/NGSTechnology/fastq/sequencerID/runs/sequenceroutputfile.bam	/Storage/Volumes/LabID/Data/ProjectName/sequencingData/NGSTechnology/analyses/plots	1/0	Ptyyyy	pp
ProjectName	XXXX	SampleLabel_metadata	FF-OCT	PreSeqID_RNA	PreSeqID_FF_RNA	DD/MM/YYYY	RNA_bulk	processingneeded/ready	/Storage/Volumes/LabID/Data/ProjectName/sequencingData/NGSTechnology/fastq/sequencerID/runs/sequenceroutputfile.fastq.gz	/Storage/Volumes/LabID/Data/ProjectName/sequencingData/NGSTechnology/fastq/sequencerID/runs/sequenceroutputfile.bam	/Storage/Volumes/LabID/Data/ProjectName/sequencingData/NGSTechnology/analyses/plots	1/0	Ptyyyy	pp
ProjectName	XXXX	SampleLabel_metadata	FF-OCT	PreSeqID_RNA	PreSeqID_FF_RNA	DD/MM/YYYY	RNA_bulk	processingneeded/ready	/Storage/Volumes/LabID/Data/ProjectName/sequencingData/NGSTechnology/fastq/sequencerID/runs/sequenceroutputfile.fastq.gz	/Storage/Volumes/LabID/Data/ProjectName/sequencingData/NGSTechnology/fastq/sequencerID/runs/sequenceroutputfile.bam	/Storage/Volumes/LabID/Data/ProjectName/sequencingData/NGSTechnology/analyses/plots	1/0	Ptyyyy	pp
ProjectName	XXXX	SampleLabel_metadata	FF-OCT	PreSeqID_RNA	PreSeqID_FF_RNA	DD/MM/YYYY	RNA_bulk	processingneeded/ready	/Storage/Volumes/LabID/Data/ProjectName/sequencingData/NGSTechnology/fastq/sequencerID/runs/sequenceroutputfile.fastq.gz	/Storage/Volumes/LabID/Data/ProjectName/sequencingData/NGSTechnology/fastq/sequencerID/runs/sequenceroutputfile.bam	/Storage/Volumes/LabID/Data/ProjectName/sequencingData/NGSTechnology/analyses/plots	1/0	Ptyyyy	pp
ProjectName	XXXX	SampleLabel_metadata	FF-OCT	PreSeqID_RNA	PreSeqID_FF_RNA	DD/MM/YYYY	RNA_bulk	processingneeded/ready	/Storage/Volumes/LabID/Data/ProjectName/sequencingData/NGSTechnology/fastq/sequencerID/runs/sequenceroutputfile.fastq.gz	/Storage/Volumes/LabID/Data/ProjectName/sequencingData/NGSTechnology/fastq/sequencerID/runs/sequenceroutputfile.bam	/Storage/Volumes/LabID/Data/ProjectName/sequencingData/NGSTechnology/analyses/plots	1/0	Ptyyyy	pp
ProjectName	XXXX	SampleLabel_metadata	FFPE	PreSeqID_RNA	PreSeqID_FFPE_RNA	DD/MM/YYYY	RNA_bulk	processingneeded/ready	/Storage/Volumes/LabID/Data/ProjectName/sequencingData/NGSTechnology/fastq/sequencerID/runs/sequenceroutputfile.fastq.gz	/Storage/Volumes/LabID/Data/ProjectName/sequencingData/NGSTechnology/fastq/sequencerID/runs/sequenceroutputfile.bam	/Storage/Volumes/LabID/Data/ProjectName/sequencingData/NGSTechnology/analyses/plots	1/0	Ptyyyy	pp
ProjectName	XXXX	SampleLabel_metadata	F	PreSeqID_snr	PreSeqID_F_snr	DD/MM/YYYY	sn10x	processingneeded/ready	/Storage/Volumes/LabID/Data/ProjectName/sequencingData/NGSTechnology/fastq/sequencerID/runs/sequenceroutputfile.fastq.gz	/Storage/Volumes/LabID/Data/ProjectName/sequencingData/NGSTechnology/fastq/sequencerID/runs/sequenceroutputfile.bam	/Storage/Volumes/LabID/Data/ProjectName/sequencingData/NGSTechnology/analyses/plots	1/0	Ptyyyy	pp
ProjectName	XXXX	SampleLabel_metadata	F	PreSeqID_snr	PreSeqID_F_snr	DD/MM/YYYY	sn10x	processingneeded/ready	/Storage/Volumes/LabID/Data/ProjectName/sequencingData/NGSTechnology/fastq/sequencerID/runs/sequenceroutputfile.fastq.gz	/Storage/Volumes/LabID/Data/ProjectName/sequencingData/NGSTechnology/fastq/sequencerID/runs/sequenceroutputfile.bam	/Storage/Volumes/LabID/Data/ProjectName/sequencingData/NGSTechnology/analyses/plots	1/0	Ptyyyy	pp
ProjectName	XXXX	SampleLabel_metadata	F	PreSeqID_snr	PreSeqID_F_snr	DD/MM/YYYY	sn10x	processingneeded/ready	/Storage/Volumes/LabID/Data/ProjectName/sequencingData/NGSTechnology/fastq/sequencerID/runs/sequenceroutputfile.fastq.gz	/Storage/Volumes/LabID/Data/ProjectName/sequencingData/NGSTechnology/fastq/sequencerID/runs/sequenceroutputfile.bam	/Storage/Volumes/LabID/Data/ProjectName/sequencingData/NGSTechnology/analyses/plots	1/0	Ptyyyy	pp
ProjectName	XXXX	SampleLabel_metadata	F	PreSeqID_snr	PreSeqID_F_snr	DD/MM/YYYY	sn10x	processingneeded/ready	/Storage/Volumes/LabID/Data/ProjectName/sequencingData/NGSTechnology/fastq/sequencerID/runs/sequenceroutputfile.fastq.gz	/Storage/Volumes/LabID/Data/ProjectName/sequencingData/NGSTechnology/fastq/sequencerID/runs/sequenceroutputfile.bam	/Storage/Volumes/LabID/Data/ProjectName/sequencingData/NGSTechnology/analyses/plots	1/0	Ptyyyy	pp
ProjectName	XXXX	SampleLabel_metadata	F	PreSeqID_snr	PreSeqID_F_snr	DD/MM/YYYY	sn10x	processingneeded/ready	/Storage/Volumes/LabID/Data/ProjectName/sequencingData/NGSTechnology/fastq/sequencerID/runs/sequenceroutputfile.fastq.gz	/Storage/Volumes/LabID/Data/ProjectName/sequencingData/NGSTechnology/fastq/sequencerID/runs/sequenceroutputfile.bam	/Storage/Volumes/LabID/Data/ProjectName/sequencingData/NGSTechnology/analyses/plots	1/0	Ptyyyy	pp
ProjectName	XXXX	SampleLabel_metadata	FF-OCT	PreSeqID_DNA	PreSeqID_FF_DNA	DD/MM/YYYY	sWGS	processingneeded/ready	/Storage/Volumes/LabID/Data/ProjectName/sequencingData/NGSTechnology/fastq/sequencerID/runs/sequenceroutputfile.fastq.gz	/Storage/Volumes/LabID/Data/ProjectName/sequencingData/NGSTechnology/fastq/sequencerID/runs/sequenceroutputfile.bam	/Storage/Volumes/LabID/Data/ProjectName/sequencingData/NGSTechnology/analyses/plots	1/0	Ptyyyy	pp
ProjectName	XXXX	SampleLabel_metadata	FF-OCT	PreSeqID_DNA	PreSeqID_FF_DNA	DD/MM/YYYY	sWGS	processingneeded/ready	/Storage/Volumes/LabID/Data/ProjectName/sequencingData/NGSTechnology/fastq/sequencerID/runs/sequenceroutputfile.fastq.gz	/Storage/Volumes/LabID/Data/ProjectName/sequencingData/NGSTechnology/fastq/sequencerID/runs/sequenceroutputfile.bam	/Storage/Volumes/LabID/Data/ProjectName/sequencingData/NGSTechnology/analyses/plots	1/0	Ptyyyy	pp
ProjectName	XXXX	SampleLabel_metadata	FFPE	PreSeqID_DNA	PreSeqID_FFPE_DNA	DD/MM/YYYY	sWGS	processingneeded/ready	/Storage/Volumes/LabID/Data/ProjectName/sequencingData/NGSTechnology/fastq/sequencerID/runs/sequenceroutputfile.fastq.gz	/Storage/Volumes/LabID/Data/ProjectName/sequencingData/NGSTechnology/fastq/sequencerID/runs/sequenceroutputfile.bam	/Storage/Volumes/LabID/Data/ProjectName/sequencingData/NGSTechnology/analyses/plots	1/0	Ptyyyy	pp
ProjectName	XXXX	SampleLabel_metadata	FF-OCT	PreSeqID_DNA	PreSeqID_FF_DNA	DD/MM/YYYY	sWGS	processingneeded/ready	/Storage/Volumes/LabID/Data/ProjectName/sequencingData/NGSTechnology/fastq/sequencerID/runs/sequenceroutputfile.fastq.gz	/Storage/Volumes/LabID/Data/ProjectName/sequencingData/NGSTechnology/fastq/sequencerID/runs/sequenceroutputfile.bam	/Storage/Volumes/LabID/Data/ProjectName/sequencingData/NGSTechnology/analyses/plots	1/0	Ptyyyy	pp
ProjectName	XXXX	SampleLabel_metadata	FF-OCT	PreSeqID_DNA	PreSeqID_FF_DNA	DD/MM/YYYY	WES	processingneeded/ready	/Storage/Volumes/LabID/Data/ProjectName/sequencingData/NGSTechnology/fastq/sequencerID/runs/sequenceroutputfile.fastq.gz	/Storage/Volumes/LabID/Data/ProjectName/sequencingData/NGSTechnology/fastq/sequencerID/runs/sequenceroutputfile.bam	/Storage/Volumes/LabID/Data/ProjectName/sequencingData/NGSTechnology/analyses/plots	1/0	Ptyyyy	pp
ProjectName	XXXX	SampleLabel_metadata	FFPE	PreSeqID_DNA	PreSeqID_FFPE_DNA	DD/MM/YYYY	WES	processingneeded/ready	/Storage/Volumes/LabID/Data/ProjectName/sequencingData/NGSTechnology/fastq/sequencerID/runs/sequenceroutputfile.fastq.gz	/Storage/Volumes/LabID/Data/ProjectName/sequencingData/NGSTechnology/fastq/sequencerID/runs/sequenceroutputfile.bam	/Storage/Volumes/LabID/Data/ProjectName/sequencingData/NGSTechnology/analyses/plots	1/0	Ptyyyy	pp
ProjectName	XXXX	SampleLabel_metadata	FFPE	PreSeqID_DNA	PreSeqID_FFPE_DNA	DD/MM/YYYY	WES	processingneeded/ready	/Storage/Volumes/LabID/Data/ProjectName/sequencingData/NGSTechnology/fastq/sequencerID/runs/sequenceroutputfile.fastq.gz	/Storage/Volumes/LabID/Data/ProjectName/sequencingData/NGSTechnology/fastq/sequencerID/runs/sequenceroutputfile.bam	/Storage/Volumes/LabID/Data/ProjectName/sequencingData/NGSTechnology/analyses/plots	1/0	Ptyyyy	pp

## Sheet: legend
Field	Explanation
project	Name of the project/sub-study
LIMS ID	Sample ID given during LIMS sample registration
Sample label	Sample label registered on LIMS for the ID
Sample label comments	Additional sample conditoning information
PreSequencingID	Non-descript ID attributed to sample before sequencing along with type of NGS sequencing
SequencerID	Non-descript ID attributed to sample before sequencing along with sample conditioning
DateSentForSequencing	Date
NGSTechnology	Type of sequenicng
Comments	Additional comments to help detect and link samples
FASTQfile_path_archive	Complete file path to access the FASTQ file from the archival data warehouse
BAMfile_path_archive	Complete file path to access the BAM file from the archival data warehouse
Processed_data_archive	Complete file path to access the downstream analyses files from the archival data warehouse
FASTQdownload_status	1 = downloaded, 0 = pending for download
PatientID	ID of the patient from the eCRF
SeqBatchID_FASTQPath	Batch tag to identify samples from various sequencing runs
TransferError_remarks	Any errors to report during sample transfer to archival storage
