# Supplementary material for: Enhancing translational research in metastatic cancer through an open science environment: the UPTIDER experience
Source: NPJ Precis Oncol. 2025 Nov 6;9:341. doi: 10.1038/s41698-025-01110-5 (PMC12592526; doi:10.1038/s41698-025-01110-5)
Supplement: Supplementary file 7 — Supplementary Table S6 [file 41698_2025_1110_MOESM7_ESM.xlsx]

## Sheet: LIMS QC rules
QCID	Title	Condition	Output	QC status	Team Discussion Notes
1	Collection timepoint	all samples should have a timepoint of collection	ok/missing	todo/todiscuss/toimplement/implemented
2	Collection date	storage time > collection time	ok/missing/negative	todo/todiscuss/toimplement/implemented
3	Fluid positions	to check for missing sample biotracking position	ok/missing	todo/todiscuss/toimplement/implemented
4	Complex fluid positions	to check for missing sample biotracking position	ok/missing	todo/todiscuss/toimplement/implemented
5	Children derived data	to check if metadata of derived sample matches the parent	ok/missing	todo/todiscuss/toimplement/implemented
6	Consumed fluids	to verify if all consumed fluid samples have a biotracking position	ok/missing	todo/todiscuss/toimplement/implemented
7	Consumed complex fluids	to verify if all consumed complex fluid samples have a biotracking position	ok/missing	todo/todiscuss/toimplement/implemented
8	Study number	each sample should have a study number	ok/missing	todo/todiscuss/toimplement/implemented
9	Patient label	to verify if patient label has complete metadata information	ok/negative	todo/todiscuss/toimplement/implemented
10	Age at sample collection	age at sample collection > age at diagnosis	ok/missing/negative	todo/todiscuss/toimplement/implemented
11	Processing start date complex fluids	processing start date > processing collection date for complex fluids	ok/missing/negative	todo/todiscuss/toimplement/implemented
12	Processing end date complex fluids	processing end date > processing start date for complex fluids	ok/missing/negative	todo/todiscuss/toimplement/implemented
13	Processing start date fluids	prcoessing start date > collection date for fluids	ok/missing/negative	todo/todiscuss/toimplement/implemented
14	Processing end data fluids	processing end date > processing start date for fluids	ok/missing/negative	todo/todiscuss/toimplement/implemented
15	Fixation date FFPE	fixation date > collection date	ok/missing/negative	todo/todiscuss/toimplement/implemented
16	Processing date complex solids	processing start date > processing collection date for complex solids	ok/missing/negative	todo/todiscuss/toimplement/implemented
17	Processing end date complex solids	processing end date > processing start date for complex solids	ok/missing/negative	todo/todiscuss/toimplement/implemented
18	Solid positions	To verify if all solid samples have a registered storage position	ok/missing/negative	todo/todiscuss/toimplement/implemented
19	Complex solid positions	To verify if all complex solid samples have a registered storage position	ok/missing/negative	todo/todiscuss/toimplement/implemented
20	Missing fields	To identify all missing/incomplete metadata fields	ok/missing/negative	todo/todiscuss/toimplement/implemented
21	Data status	to verify if data status for all samples collected and recorded is complete	ok/missing/negative	todo/todiscuss/toimplement/implemented
22	Slide type	to verify if all IHC slides have a slide type recorded	ok/missing/negative	todo/todiscuss/toimplement/implemented
23	Immunohistochemistry	to verify if all histopathological biomarkers have complete IHC recorded	ok/missing/negative	todo/todiscuss/toimplement/implemented
24	Slide position	to verify if all tissue section slides have a physical location in the lab	ok/missing/negative	todo/todiscuss/toimplement/implemented
25	Consumed solids	to verify if all consumed solid samples have a biotracking position	ok/missing/negative	todo/todiscuss/toimplement/implemented
26	Consumed complex solids	to verify if all consumed complex solid samples have a biotracking position	ok/missing/negative	todo/todiscuss/toimplement/implemented
27	ischemia time	to check for missing information prior to calculation of ischemia time for FFPE samples	ok/missing/negative	todo/todiscuss/toimplement/implemented
28	Derived samples	to check if all derived samples have an attributed status under derived_sample	ok/missing/negative	todo/todiscuss/toimplement/implemented
29	mirrored samples check	to check if all FFPE samples have a mirrored FF-OCT or FF or F	ok/missing/negative	todo/todiscuss/toimplement/implemented
30	long term storage by	missing information on if sample underwent long term storage	ok/missing/negative	todo/todiscuss/toimplement/implemented
31	mirrored samples match	FFPE sample ID ~ FF OCT sample ID for mirrored sample 1	ok/missing/negative	todo/todiscuss/toimplement/implemented
