# Supplementary material for: Enhancing translational research in metastatic cancer through an open science environment: the UPTIDER experience
Source: NPJ Precis Oncol. 2025 Nov 6;9:341. doi: 10.1038/s41698-025-01110-5 (PMC12592526; doi:10.1038/s41698-025-01110-5)
Supplement: Supplementary file 8 — Supplementary Table S7 [file 41698_2025_1110_MOESM8_ESM.xlsx]

## Sheet: softwareversions
Category	Tool	Tool_type	Purpose	Version	Link
Clinical_data	REDCap	webserver_software	Hosting, design and publication of the eCRF	v15.0.37	https://project-redcap.org/
	redcap_api	R_package	communication and data exchange with eCRF	v2.11.0
Sample_data	LabCollector	webserver_software	hosting, design and publication of the LIMS	v6.262	https://labcollector.online/
	LIMS_api	R_package	communication and data exchange with LIMS	v6.262
Code_versioning_system	FramaGit	webserver_software	distribution code versioning system for	NA	https://framagit.org/public/projects
Storage	Globus	webserver_software	automated high-performance data transfer between data warehouses	NA	https://www.globus.org/
Supporting_tools	R	programming_language	prorgramming language for statistical analysis and data visualisation	>4.0	https://www.r-project.org/
	RStudio	app_software	intergrated development environment for programing and data analyses	>v2021	https://posit.co/download/rstudio-desktop/
	R Shiny	R_pacakge	web-based interactive environment to visualise data exports from R	>1.10.0	https://cran.r-project.org/web/packages/shiny/index.html
	BioRender	webserver_software	to help illustrate proceedings and research outputs	NA	https://www.biorender.com/
	Microsoft Office 365 Enterprise Suite	webserver_app_software	documentation, communication, collaboration and execution of team-level proceedings	NA	https://www.microsoft.com/en/microsoft-365/microsoft-365-enterprise?market=af
	SQL	programming_language	custom query in the eCRF	>5.5.5	https://www.mysql.com/downloads/
	Operating systems	software		Windows 10 or above; MacOS14 or above
