# Supplementary material for: Enhancing translational research in metastatic cancer through an open science environment: the UPTIDER experience
Source: NPJ Precis Oncol. 2025 Nov 6;9:341. doi: 10.1038/s41698-025-01110-5 (PMC12592526; doi:10.1038/s41698-025-01110-5)
Supplement: Supplementary file 9 — Supplementary Table S8 [file 41698_2025_1110_MOESM9_ESM.xlsx]

## Sheet: Sheet1
Theme	Checklist - at study conception
Conception	Design a data management plan that outlines data management strategies.
	Implement collaborative platforms to ensure cross-player communication.
	Collect study developments in a structured document to facilitate tracking.
	Follow the relevant legislation (GDPR, national law, etc.).
	Restrict data access to relevant team members only.
	Compile SOPs to ensure homogeneous data collection and processing.
Data structure	Ensure that all metadata field identifiers are unique across the OSE.
	Avoid free text and favour data validation (dropdowns/multiple choice).
	Use prefixes and suffixes to easily identify data and metadata fields.
	Use barcodes and QR codes to ease biotracking.
	Implement and maintain the FAIR principles throughout the study.
Data curation	Implement automatic quality checks (e.g. Excel formulae, R scripts).
	Organise regular data curation sessions.
Code versioning	Use a code versioning system at lab or project level.
	Organise regular code review sessions.
	Organise regular training sessions and OSE updates.
Data storage	Ensure legal, long-term storage of samples and data.
	Set up automatic data backups in a separate location.
Data sharing	Nominate an internal data access committee and prepare well-designed legal contracts to facilitate data sharing.
Costs	Integrate storage and computational costs into grant applications.
OSE	Organise regular OSE assessment sessions with external validators.
